# Supplementary material for: A conditional multi-trait sequence GWAS discovers pleiotropic candidate genes and variants for sheep wool, skin wrinkle and breech cover traits
Source: Genet Sel Evol. 2021 Jul 8;53:58. doi: 10.1186/s12711-021-00651-0 (PMC8268212; doi:10.1186/s12711-021-00651-0)
Supplement: Supplementary file 2 — Additional file 2: Table S1. Inflation factor (lambda) for each trait. The inflation of observed chi-squared statistic due to population structure was checked. Table S2. Annotation of pleiotropic effects on individual traits for 178 putative causal variants identified from the multi-trait conditional GWAS. The annotation includes positions, functional classification, rs ID where available and signed significant t-values (|t| > 1.96) were provided for 178 variants across the 16 traits at two ages. Gene names and distances from the nearest genes are also provided if variants are located in or within 100 kb of the gene. Table S3. Annotation of 1510 sequence variants in strong LD with the 178 most significant variants from multi-trait conditional GWAS. The annotation includes the positions, rs ID where available, functional classification and P values of multi-trait \documentclass[12pt]{minimal} \usepackage{amsmath} \usepackage{wasysym} \usepackage{amsfonts} \usepackage{amssymb} \usepackage{amsbsy} \usepackage{mathrsfs} \usepackage{upgreek} \setlength{\oddsidemargin}{-69pt} \begin{document}$$\chi ^{2}$$\end{document}χ2 statistic. The names of the nearest genes are also provided if variants are located in or within 100 kb of the gene. Table S4. List of 453 published genes previously associated with fibre characteristics in mammals (“Published-Gene set”) used to identify sequence variants to be includes in BayesR and GBLUP analysis. Ensembl identification, name of genes and gene location (chromosome number, start and end position in bp). [file 12711_2021_651_MOESM2_ESM.xlsx]

## Sheet: Table S1
Genomic inflation factor (lambda) for each trait
trait	df	lambda
ygfw	1	1.00528
agfw	1	1.00941
ycfw	1	1.00753
acfw	1	1.00667
ysl	1	0.999222
asl	1	0.998443
yfd	1	1.00971
afd	1	0.995875
ydcv	1	1.01235
adcv	1	1.00995
ycuv	1	1.00917
acuv	1	1.0067
yss	1	1.00739
ass	1	1.00355
ebwr	1	1.0023
ebcov	1	0.998014
M-GWAS	16	1.04929

## Sheet: Table S2
								Showing all t-values > |1.96| for all traits from single trait GWAS (calculated as: estimated effect/s.e.)
OAR:POSITION_bp for most significant SNP in CM-GWAS	Variant "rs" ID where available	Alleles	annotation_class for most significant variant	M-GWAS Pval	No. SNPs (p<10-5)	Region of Strong LD (r2 > 0.8) between the most significant CM-GWAS and M-GWAS variants with p-val < 10-5	LD_span (bp)	ygfw	agfw	ycfw	acfw	ysl	asl	yfd	afd	ydcv	adcv	ycuv	acuv	yss	ass	ebwr	ebcov	Candidate gene (superscript shows distance of variant from closest gene in kb if less than 100kb away)	Genes_In_LD_region or genes flanking intergenic variant	Comment
Chr3:58729692	NA	C/T	intron	3.20611e-43	1	58729692	0		4.55641		3.88218	-10.9313	-5.48448	-6.69843	-3.87279	3.26928	5.07609		-3.20112	-2.29478	-4.21637	6.86709	3.53873	THNSL20	THNSL20; FABP138; SMYD155	FOXI3 is closest downstream gene flanking THNSL2 and is ~257kb from the significant variant but not in strong LD
Chr25:35305108	NA	C/A	intron	4.84721e-40	118	34722408-35416994	694586	5.14303	2.87418	6.68025	3.26774	4.59227	4.61103	4.44875	2.82597	-9.6423	-6.84347	-4.47916	-3.01121	10.4183	8.84556			MAT1A0	MAT1A0; SFTPA124; DYDC144; DYDC273; CGN182; TMEM254; TSPAN14; PLAC9; ANXA11; ZCCHC24; PPIF; ZMIZ1
Chr19:840732	NA	G/A	missense	4.43547e-30	247	642078-1001787	359709	4.93497	4.14652				2.0088			-2.51546		-2.09931	-2.64551					EGFR0	EGFR0; LANCL2; VOPP1
Chr13:62835771	rs412247073	A/G	intergenic	3.29599e-14	284	62779963-62944602	164639		3.96471	2.01296	3.80615	4.03383	3.09265	4.71142	3.35169	6.23357	4.74709		-2.16793	-2.46445		-2.52743		RALY16	RALY16; EIF2S271; CHMP4B
Chr9:6987650	rs408881206	A/G	intergenic	2.66318e-13	2	6928313-6987650	59337	4.31243	1.96971		3.47065				2.55051										ENSOARG00000012254; ENSOARG00000012260
Chr6:37676407	rs423109336	A/G	intergenic	4.87361e-12	250	36977846-37710922	733076	3.86318	6.16176	3.62234	5.24284	-2.59514			-3.06193	3.49248	2.08791								LCORL; NCAPG; DCAF16; MED28; LAP3
Chr15:70592990	NA	A/AGCG	intergenic	1.44429e-11	1	70592990	0	4.23794	2.64152		2.11195
Chr1:8411935	NA	A/G	intron	1.55335e-11	1	8411935	0	4.4405	2.60465									-2.12052						CSMD20	CSMD20
Chr3:96993814	rs427607383	C/A	intergenic	7.72511e-10	1	96993814	0	3.56749	-2.55834		-2.49465											1.97358		TACR172	TACR172
Chr13:12632164	NA	T/G	intergenic	2.1497e-09	1	12632164	0	4.309																	GATA3
Chr2:88148812	NA	A/G	intergenic	2.78119e-09	2	88148812-88593834	445022	4.12352	2.13807		2.30649													MLLT37.1	MLLT37.1; FOCAD
Chr1:92451094	NA	G/A	intron	3.9252e-09	1	92451094	0	4.05075															1.96367	SLC22A150	SLC22A150; LGALSL57; ZNFX1-AS1_277
Chr15:72567959	rs400567013	G/A	intron	5.91752e-09	2	72565587-72567959	2372					2.94429		6.57624	3.83244							-3.70049		ALX40	ALX40; EXT232
Chr18:7318390	NA	C/A	intergenic	9.48593e-09	6	7261195-7518727	257532	3.31466				2.71628										2.48743		PGPEP1L36	PGPEP1L36; IGF1R99	Weger, Nicole, and Thomas Schlake. 2005. 'IGF-I Signalling Controls the Hair Growth Cycle and the Differentiation of Hair Shafts', Journal of Investigative Dermatology, 125: 873-82. (knockout mice found more wrinkled than littermates)
Chr3:182771460	rs415435567	A/T	intergenic	1.06458e-08	26	182771460-182936113	164653	2.06239				2.70038		3.47741		4.24334	2.37318					-3.49678			AMN1; METTL20
Chr14:55082407	rs601961949	G/A	intron	1.28408e-08	64	54971304-55132434	161130	2.69134	2.64675	2.45093	2.03113	3.48871		1.97959		5.3474				-2.22448		-3.76554		SCAF10	SCAF10; RRAS7.2; IRF39.4; BCL2L1213; PRR1217; ADM538; CPT1C40; PRRG246; NOSIP59; TSKS66; FCGRT84; AP2A186; MIR15097; RPS1199; RPL13A; LOC780525; FLT3LG; FUZ; ALDH16A1; MED25; PIH1D1; SLC17A7; GFY; CCDC155; DKKL1
Chr13:75181297	rs589285336	A/C	intron	1.47002e-08	3	75181297-75181519	222	3.81895																EYA20	EYA20
Chr7:47155295	NA	G/A	intergenic	1.48629e-08	3	47155295-47182778	27483	2.43335			3.02936		2.41774					-2.5465				-2.24009		FOXB199	FOXB199
Chr2:234947522	rs598818952	C/T	downstream_gene	2.31633e-08	10	234947522-234957188	9666	3.89088						2.24576										PEF11.9	PEF11.9; HCRTR12.1; COL16A128; TINAGL142
Chr11:25986593	rs420443827	T/C	intergenic	2.36285e-08	1	25986593	0	4.99651	5.1374	5.49198	5.27353						2.93952	-4.35167	-2.79799					KIF1C18	KIF1C18; ZFP324; ZNF23237; INCA143; CAMTA249; SPAG764; ENO369; SCIMP70; RNF16780; PFN181; SLC25A1187
Chr2:82978414	rs404314313	C/T	intergenic	2.68273e-08	1	82978414	0	3.50376																FREM130	FREM130, ZDHHC21	ZDHHC21 is adjacent to FREM1 gene, & as GO term "hair follicle development"
Chr8:84010612	NA	C/A	intron	4.17891e-08	1	84010612	0	3.94472								2.70014								PARK20	PARK20
Chr1:138817203	NA	C/T	intergenic	5.00118e-08	7	138817203-139170056	352853				2.43709			-2.30899	-3.36214		-3.61777							MIRLET7C11	MIRLET7C11; MIR9912
Chr2:7507594	rs596659878	G/A	intron	5.87093e-08	4	7507594-7597535	89941			2.59119							2.28521							PAPPA0	PAPPA0
Chr26:19552099	rs406831118	A/G	intron	6.14668e-08	1	19552099	0	3.63145			2.1434							-2.77209						MSR178	MSR178
Chr15:50656909	rs416012408	C/T	intron	6.2044e-08	1	50656909	0	3.51919	3.38199		3.35498							-2.2041						FCHSD20	FCHSD20; ATG16L288
Chr15:59336331	NA	G/A	intergenic	7.86002e-08	1	59336331	0	3.39191	2.6143		2.53395			2.42674								2.52963		MPPED240	MPPED240; ARL14EP61
Chr15:46652751	NA	G/A	intergenic	8.00492e-08	8	46652547-46653929	1382	2.66343						2.18588										OR52N25.4	OR52N25.4; OR52N140; OR52N495
Chr3:202661125	rs398708974	T/C	intergenic	8.98604e-08	17	202659538-202690016	30478		3.51762	2.21728	2.82867			-4.69444	-2.67833	2.60344	2.32811						3.30323	BCL2L1450	BCL2L1450; LRP689
Chr16:31054761	rs429622169	C/G	intergenic	9.249e-08	3	31054761-31060835	6074		2.48496	2.1031	3.40909	-2.22708		4.60379	3.69311	2.25892		-1.98066	-2.63404					Metazoa_SRP61	Metazoa_SRP61; NNT70	Near FGF10
Chr24:36774302	rs400184767	A/G	downstream_gene	1.05779e-07	8	36773600-36784364	10764		2.93633	3.62359	2.49027				2.01111								-2.36962	ZNF7890.7	ZNF7890.7; ZKSCAN58.0; ZNF65531; Metazoa_SRP36; CPSF471; ZSCAN2575; PDAP1
Chr8:31539397	rs403932752	C/A	intergenic	1.06805e-07	2	31539397-31542567	3170					3.5834	5.33675	3.92715	3.95261	-3.13449			-2.42602	2.29997				PREP83	PREP83
Chr7:51193056	rs419326605	G/A	intergenic	1.22502e-07	1	51193056	0	2.4051			2.56589						3.29408				-3.5378			RFX724	RFX724
Chr8:29534041	NA	C/T	intron	1.22827e-07	1	29534041	0	3.02852										-2.38614	-2.74887	2.37533				SOBP0	SOBP0; SCML478
Chr3:86858557	rs416525312	C/G	intron	1.29205e-07	18	86855958-86867766	11808		1.97607	2.29691						5.06107	3.65952					-2.71497		EIF2AK20	EIF2AK20; GPATCH1121; SULT6B127; HEATR5B35; CEBPZ54; NDUFAF778; PRKD397
Chr7:67980579	rs411115742	A/G	intergenic	1.38116e-07	18	67960055-68027302	67247	3.04895													2.52498	2.78728	2.50823		Close to DACT1	Close to DACT1: "support of keratinocyte proliferation" : DOI: 10.1038/jid.2015.235
Chr3:160439767	rs601002016	A/G	intron	1.43168e-07	7	160422261-160439767	17506				2.03257		3.42836					-2.93832	-5.12635	2.77839		2.30847		LRIG30	LRIG30
Chr6:102019571	NA	A/G	intron	2.08248e-07	1	102019571	0	3.44186	3.34512		3.06466			2.15236	2.30278									SPARCL10	SPARCL10; NUDT946; DSPP91
Chr8:10190988	rs595130601	C/G	intron	2.25513e-07	2	10190988-10194262	3274	3.04046										-1.99897	-2.10527		-2.83696			DOPEY10	DOPEY10; PGM341; RWDD2A68; UBE3D-78; ME186
Chr2:139816648	rs591368331	T/C	intron	2.26204e-07	1	139816648	0	3.30091	3.3339		2.09506										2.00471		2.57084	CERS60	CERS60
Chr16:11374041	rs409587017	G/A	intergenic	2.27844e-07	19	11365050-11374726	9676					3.70686	4.98512		3.19119			-4.00673		-2.28618				PIK3R111	PIK3R111
Chr3:78620995	rs408425143	T/G	intergenic	2.31329e-07	1	78620995	0	3.17309										-2.03824						PRKCE6.4	PRKCE6.4; SRBD141	PRKCE has BIOCARTA term: "keratinocyte differentiation"
Chr12:72664863	rs598126335	T/C	intergenic	2.54378e-07	3	72664863-72676566	11703	3.10963	2.18351		2.75511															ENSOARG00000025926
Chr14:14554159	rs414130915	C/T	intron	2.58271e-07	8	14552009-14554347	2338			2.51245			-4.08301		-2.17279					3.24052	-2.19695	2.24382		MYLK30	MYLK30; ORC618; VPS336
Chr11:13436499	rs592757339	G/A	intron	3.12275e-07	1	13436499	0					2.38905											3.40417	SYNRG0	SYNRG0; DUSP1447; DDX5247; TADA2A85
Chr16:43609532	NA	C/T	intergenic	3.20571e-07	5	43609532-43646020	36488	3.59194
Chr21:31908130	rs594402717	C/A	intron	3.37804e-07	2	31837919-31908130	70211	3.58528			2.07292													BARX20	BARX20
Chr17:12575697	NA	A/T	intergenic	3.66382e-07	12	12575697-12665361	89664	2.67721	2.59835		2.61277				-2.22256									SMAD131	SMAD131
Chr21:42593473	NA	T/A	upstream_gene	3.8201e-07	2	42593473-42646702	53229	3.84426																NAALADL-2.9	NAALADL12.9; CDCA54.1 SAC3D116; SNX1520; ZFPL121; TMEM26224; VPS5128; ARL241; TM7SF242; ZNHIT247; MRPL4952; SYVN157; BATF262; SPDYC; CAPN1; SLC22A20	ENSOARG00000026907
Chr13:71021971	rs411257613	C/G	intergenic	4.04608e-07	1	71021971	0				3.34141						2.1841				-2.2543
Chr12:70475102	NA	C/T	intron	4.88872e-07	1	70475102	0	3.55878	1.98727		2.51678													KCNH10	KCNH10
Chr1:186915238	rs401963229	G/T	intron	5.22855e-07	1	186915238	0					3.1455	4.27726	2.88585	4.49732	-2.20322	-4.0772			2.18617				KALRN0	KALRN0	Very close to TRNA-cysteine (anticodon GCA)
Chr7:11454863	rs400060021	A/C	intron	5.8671e-07	2	11454863-11485285	30422	3.67633		2.9222		-2.35975		-2.21891				-2.17722	2.02295			2.04878		TXNDC160	TXNDC160
Chr23:32246903	rs408514339	G/A	intergenic	6.72471e-07	2	32246903-32271649	24746	3.47618											-2.63619
Chr2:68161897	NA	T/G	intron	6.89554e-07	1	68161897	0	3.67705									-2.55223							DOCK80	DOCK80
Chr15:69850185	NA	G/T	intergenic	7.05952e-07	1	69850185	0							-3.66521	-3.46772	2.34806	3.99779		2.8645	-2.4567	-3.66362
Chr8:64600983	rs604540889	A/G	intergenic	7.14752e-07	1	64600983	0	3.4691	2.59754									-2.11373
Chr22:23990128	rs594783242	AAGTTAG/AAGTTAGTTAG	upstream_gene	7.64999e-07	2	23990128-23991501	1373											-1.9983	-3.76903				4.53235	CCDC1474.5	CCDC1474.5; GSTO249
Chr8:14422632	NA	T/G	intergenic	7.77628e-07	9	14422033-14426555	4522						2.23915	3.14396	2.95262		2.08585	-2.91516	-2.51611				-3.70823			ENSOARG00000004724: affect human height
Chr9:82254047	rs594382970	G/A	intron	8.2931e-07	9	82254047-82279684	25637						3.75074			3.85957		-2.80502	-2.06731	-2.70166		-2.92519		ESRP10	ESRP10; DPY19L454	Epithelial splicing regulatory protein 1 (highly expressed in sheep skin) FGF receptor signalling pathway
Chr17:31778842	NA	C/A	intergenic	9.25046e-07	2	31778842-31800999	22157	3.37363											-2.95418
Chr3:21106097	rs421539370	C/T	intergenic	9.75288e-07	1	21106097	0							-2.45124		-4.69639	-6.06542
Chr12:55856771	rs415928239	G/A	intron	1.02734e-06	1	55856771	0	3.51905	3.97978	4.03422	2.01071											4.39397	3.19406	PAPPA20	PAPPA20
Chr14:20854255	rs418367466	G/A	intron	1.10946e-06	8	20846147-20854655	8508	4.8017	2.30263	5.39457				2.47489				-2.3813
Chr4:115053518	NA	G/A	intergenic	1.14426e-06	1	115053518	0				3.92245
Chr15:59610538	rs429129285	C/T	intergenic	1.15727e-06	3	59608896-59610538	1642	4.56989	2.84731	3.75623		2.94495				2.58248		-2.37384				4.60823		MPPED231	MPPED231
Chr19:49167265	rs588385413	GCTATCTA/GCTA	intron	1.1687e-06	1	49167265	0	3.48318																RAD54L20	RAD54L20; TEX26438; GRM274; VPRBP79
Chr5:60240472	NA	A/G	intron	1.18394e-06	1	60240472	0				4.49572													FAT20	FAT20; SLC36A129	ENSOARG00000026792
Chr24:31186928	rs430077941	T/C	intergenic	1.18504e-06	10	31181405-31193181	11776	3.29662
Chr2:133217980	rs422774149	C/A	intergenic	1.37976e-06	1	133217980	0	3.53097
Chr22:47583383	rs414223194	G/A	intergenic	1.39692e-06	1	47583383	0		3.62688	2.61741	4.35766	3.81093	2.60852	2.35209				-2.03232	-2.92347			-3.12814	2.60286
Chr1:252007417	rs420672127	A/C	intergenic	1.55916e-06	2	252007417-252007905	488	3.37628
Chr19:4542836	rs404301119	G/C	intron	1.56561e-06	1	4542836	0	3.91723																RBMS30	RBMS30
Chr10:35310820	rs606038778	ACCCCC/ACCCC	intergenic	1.56698e-06	2	35214343-35310820	96477	2.44237		3.10865			2.64644									2.1531	-2.95645		FGF9
Chr3:157653522	rs418912303	G/T	intron	1.6029e-06	1	157653522	0	3.16736															3.49398		FAM19A2
Chr12:16459161	rs600945412	G/A	intergenic	1.66688e-06	7	16459161-16462691	3530	2.2206				2.56555							2.64392	2.87641
Chr3:149609843	rs601499290	G/A	intron	1.6985e-06	1	149609843	0	3.32988												2.39596				MYRFL0	MYRFL0; ACEA_U32.8
Chr19:55054718	rs412381623	G/A	intergenic	1.79988e-06	23	55035331-55061946	26615						2.68057		-2.4609		-2.47694			2.65112		2.37938		SLC6A191	SLC6A191
Chr5:94927986	NA	AATATATATA/AATATATATATA	intergenic	1.83665e-06	1	94927986	0	2.89955										-2.82229
Chr7:81302233	rs416538496	T/C	intergenic	1.96411e-06	4	81293793-81306880	13087	3.93675																DPF333	DPF333; ZFYVE194
Chr1:259689936	rs405239577	A/G	intron	1.97462e-06	1	259689936	0				2.20859	1.96303	3.07176		3.09916			-5.78317	-3.85597		2.6944	-2.0602		MX20	MX20; MX147; TMPRSS280	MX1 & MX2 diff expressed: Zhang, Lichun, et al. "A comparison of transcriptomic patterns measured in the skin of Chinese fine and coarse wool sheep breeds." Scientific reports 7.1 (2017): 1-12. Variant is also near LOC101102526 = keratin-associated protein 10-12-like
Chr20:39392518	rs414366764	G/A	intergenic	2.15047e-06	1	39392518	0	2.3313		4.25624						2.10035
Chr1:181659945	rs589711520	G/A	intergenic	2.16979e-06	2	181659945-181660247	302	3.74989
Chr23:55746195	rs588707043	C/T	intergenic	2.26264e-06	1	55746195	0		2.81629	3.23336	2.17661									2.20213
Chr11:57436239	rs398439788	T/C	intergenic	2.27458e-06	3	57436231-57437233	1002					2.57625			-1.99145	-4.61373								SLC39A1153	SLC39A1153
Chr5:26056444	rs407151158	T/C	intergenic	2.30423e-06	2	26056444-26056660	216		2.4335		2.41149	-2.62372	-2.43666						2.92529	3.21077
Chr1:146026066	NA	T/C	intergenic	2.52618e-06	1	146026066	0	3.19895
Chr15:6382567	rs595206534	C/A	missense	2.57396e-06	1	6382567	0					3.65728		3.18379				2.77001			2.21205			KIAA13770	KIAA13770; ANGPTL586
Chr1:235644489	rs159477186	G/A	upstream_gene	2.61729e-06	1	235644489	0	3.28226				2.41173												SERP11.5	SERP11.5; EIF2A3.4; TSC22D270
Chr8:32326708	rs593687759	A/G	intron	2.75232e-06	2	32326708-32327216	508	2.1363			2.52294		-2.19023											HACE10	HACE10
Chr24:39185875	rs598213786	GAAAA/GAAAAA	intergenic	2.75613e-06	1	39185875	0				2.11219		-2.00647	-2.38277		3.66494	2.49503		-2.43983					FOXK151	FOXK151
Chr9:73030993	NA	A/G	intron	2.76248e-06	1	73030993	0	3.14361			3.09717													RIMS20	RIMS20
Chr4:18957614	rs603354806	G/A	intergenic	2.86689e-06	2	18957614-18957660	46		4.43421															PHF1493	PHF1493
Chr6:85380439	NA	G/A	intergenic	2.941e-06	1	85380439	0										-2.3212		2.8671		2.81748			CABS141	CABS141; CSN364; FDCSP89
Chr23:43896965	rs426234977	T/C	upstream_gene	3.07487e-06	3	43869558-43896965	27407							-3.34506	-2.86685	5.44494	3.40081			-3.25071	-2.54358	3.55438		MC2R2.2	MC2R2.2; MC5R27; RNMT42; LDLRAD496
Chr13:51750430	rs193640106	C/T	downstream_gene	3.08192e-06	1	51750430	0			2.49915		4.05311		-2.4244										EBF40.5	EBF40.5; CPXM136; TMEM23959; PCED1A71; VPS1676
Chr18:14449755	rs400166576	G/A	intergenic	3.1158e-06	7	14392463-14451495	59032							-4.42586							2.68419
Chr3:59890816	rs404144932	A/G	intergenic	3.13684e-06	5	59890816-59891648	832		3.10009		4.32638	-2.15971		-4.38106			2.87377							IL3762	IL36G8.4; IL36A31; IL36B42; IL3762; IL36RN89; IL1F1096
Chr3:47217448	rs592756680	ATCTTC/ATC	intergenic	3.15811e-06	1	47217448	0	3.61053	2.38155	2.65529	3.06377								-2.83882	2.75037	3.79475
Chr21:10453585	rs604404087	A/C	intergenic	3.19348e-06	1	10453585	0	2.86733			2.53638				4.01663
Chr26:40633675	rs401738864	C/T	intron	3.21647e-06	1	40633675	0		2.54027			-2.77468	-3.48766											UBE2E10	UBE2E10; NKIRAS156; RPL1580
Chr4:30381977	NA	A/C	intron	3.35735e-06	1	30381977	0	2.96276	3.58164	2.42966	3.03483		2.84207		2.80571			2.33406					2.84039	DNAH110	DNAH110; SP476
Chr25:30581246	rs600854108	C/T	intron	3.38931e-06	2	30581246-30586601	5355	3.00289				2.05625			2.79661									KAT6B0	KAT6B0
Chr8:55260452	NA	A/T	intergenic	3.40829e-06	1	55260452	0	2.84596	2.36617		2.71048		2.66406					-2.1283			-2.22652			TMEM24457	TMEM24457
Chr3:58952741	rs600275011	T/C	intergenic	3.41332e-06	1	58952741	0					2.75159		4.18552	3.43358	-2.35791		1.96726			3.94054	-4.64321	-2.12586	FOXI334	FOXI334
Chr3:30289994	rs413445838	G/A	intergenic	3.43939e-06	5	30284635-30290096	5461		2.02882		3.04108	-2.97723						3.19319			2.08923	2.63742
Chr11:60262973	rs425664174	T/G	intron	3.53103e-06	1	60262973	0	3.84119	3.87122	3.11743	4.25948	2.13493	3.00794	-2.11013				-3.78443	-3.0587					ABCA100	ABCA100; ABCA520; ABCA652
Chr21:39586902	rs589778879	A/G	intron	3.56367e-06	5	39576245-39636870	60625												4.4051		3.67688			DAGLA0	DAGLA0; MYRF32; TMEM25854; FEN160; FADS166
Chr20:42643390	rs606047449	G/A	intergenic	3.66373e-06	1	42643390	0		2.36246					4.08609					-2.12956
Chr9:86921013	NA	G/C	intergenic	3.66687e-06	1	86921013	0	2.8842					2.14531											MMP1658	MMP1658
Chr3:7206520	rs407028392	G/A	intergenic	3.78324e-06	1	7206520	0		2.79697		2.05381			-2.27174		2.28593						-3.16068		IER5L37	IER5L37; PPP2R462; CRAT96
Chr17:46245055	rs406114959	G/T	intron	3.79013e-06	1	46245055	0				2.03608				2.40521				-3.02858		-3.23112			RIMBP20	RIMBP20; PIWIL179
Chr4:103580434	NA	A/C	downstream_gene	4.05341e-06	1	103580434	0	3.08105			2.00072													RAB191.0	RAB191.0; SLC37A328; DENND2A77
Chr1:96694857	rs409877554	T/C	intergenic	4.05944e-06	1	96694857	0	2.05966					-1.96926							3.24752		3.81942		PDE4DIP80	PDE4DIP80; NOTCH288
Chr20:13769409	NA	G/T	intergenic	4.07526e-06	3	13769409-13824269	54860			2.67192					3.07862					1.98643	2.60484			DAAM253	DAAM253; MOCS1
Chr1:245376138	NA	A/C	intron	4.09548e-06	3	245376138-245411746	35608	2.24561				4.00044	2.84183			-2.68947	-2.00016			2.23875				RASA20	RASA20
Chr4:65025374	rs429318360	T/C	intergenic	4.13407e-06	4	65025374-65025907	533		2.75961			-3.15966		-3.18579			1.96598	3.11573			-2.2423			NEUROD27	NEUROD627
Chr14:3044670	rs415898371	A/G	intron	4.24408e-06	5	3044590-3044670	80	3.01678		3.03553			-2.2828				-2.63112		2.54081				-2.94793	CNTNAP40	CNTNAP40
Chr9:29973331	rs414846017	C/T	intergenic	4.59015e-06	10	29972646-29975148	2502	3.24271		5.20048		3.39492	2.7845						-2.09338			-2.41132
Chr23:3435917	NA	C/G	upstream_gene	4.62098e-06	1	3435917	0	2.83795	3.29246		2.95096	2.00945							-3.47431					ZADH210	ZADH210; TSHZ170; ZNF40794
Chr5:37072058	NA	C/A	intergenic	4.64739e-06	12	37036478-37088844	52366	2.65304	2.51176	3.33303	2.34021				1.98093		-2.56427	-2.61963	-3.40756						COL23A1245 ; CLK4125	On OAR3.1 COL23A1 was mapped as only ~15,000bp long. On the new reference genome it is now 380,886bp long so this variant is closer to/within the gene. COL23A1 is expressed in human dermal papilla of hair follicle: doi: 10.2340/00015555-2949 Acta Derm Venereol 2018; 98: 694–698	Ohyama M, Kobayashi T, Sasaki T, Shimizu A, Amagai M (2012) Restoration of the intrinsic properties of human dermal papilla in vitro. J Cell Sci 125(Pt 17):4114–4125.
Chr14:8391822	rs592743001	T/G	intergenic	4.65245e-06	1	8391822	0		4.08877		3.75584				-2.07284				2.60509
Chr3:982053	rs416608233	G/A	intron	4.70746e-06	1	982053	0	3.05804				3.12113	2.72085						-2.3398					PPP1R269.5	PPP1R269.5; LCN125; LCN1561; LCN866; TMEM14188
Chr2:2526246	rs423653119	A/T	intron	4.73467e-06	2	2526246-2535094	8848					2.18501						-2.5731		2.1268		-1.97079		C50	C50; TRAF137; PHF1995
Chr1:38207528	rs428704274	A/G	intergenic	4.80192e-06	2	38207528-38209432	1904	3.02298			2.11918
Chr2:32064045	rs424684410	T/G	intergenic	4.87134e-06	1	32064045	0					2.08746			4.02196
Chr2:185919064	rs593558057	A/G	downstream_gene	4.91347e-06	2	185919064-185920377	1313		2.4998				-2.54748					-2.56836						TSN4.9	TSN4.9; NIFK19
Chr17:59327637	rs401136472	C/T	intergenic	5.13643e-06	1	59327637	0		3.6362					3.23713
Chr3:3129665	NA	G/A	intron	5.15031e-06	1	3129665	0	2.20743				2.93048				-2.25362	3.0317			2.05866	-2.8968			LHX38.8	LHX38.8; GPSM192
Chr12:71641048	rs423911403	A/G	upstream_gene	5.17049e-06	1	71641048	0					3.21946			2.18847				2.21317				-3.13705	IRF61.9	IRF61.9; TRAF3IP320; DIEXF28; HSD11B163	IRF6 has GO terms: negative regulation of cell proliferation, keratinocyte differentiation, keratinocyte proliferation
Chr3:113636044	rs589098196	G/T	intron	5.18286e-06	1	113636044	0	2.85393									-2.22207						2.58412	NAV30	NAV30
Chr14:31271296	NA	C/T	intergenic	5.28125e-06	1	31271296	0	3.72108															2.18132
Chr6:95479384	rs599761835	G/C	intergenic	5.39413e-06	1	95479384	0	2.46456			2.02646				2.65092							-2.93318		PRKG220	PRKG220; BMP324	On the new Ref Genome: FGF5 is re-positioned between these two genes. FGF5 that is well known to influence wool development: eg https://doi.org/10.1111/febs.14144
Chr18:42422495	rs422261911	T/C	intergenic	5.45827e-06	2	42422495-42424123	1628											-2.20949		3.00911			2.59461
Chr3:184166210	rs597311887	T/C	intergenic	5.52001e-06	1	184166210	0	2.1983	4.04091		2.94522							-4.2301	-3.02117							ENSOARG00000002255
Chr12:22359659	rs412995311	G/T	intron	5.56228e-06	7	22358726-22361009	2283								-3.16443	-1.99842				-3.68216				MARC20	MARC20; MARC134; MARK174
Chr20:13439845	rs413717346	C/T	intron	5.68793e-06	4	13439845-13446588	6743				4.30627		2.01243											KIF60	KIF60
Chr12:53490893	NA	C/A	intergenic	5.77403e-06	1	53490893	0	3.98478	2.87601	3.27126	2.07324	2.61773				2.44641	2.10913	-4.41839	-3.52211	-2.12041			2.49228	RABGAP1L90	RABGAP1L90	a TRNA-cystein (anticodon GCA) TRNAC-GCA is located within the gene
Chr2:44866434	rs430447548	A/G	intergenic	6.21935e-06	2	44862954-44866434	3480							-2.03138					3.13288			-2.02419	2.92905
Chr18:48656291	NA	G/A	intergenic	6.23145e-06	1	48656291	0									3.85206
Chr21:12929518	rs409884131	A/G	intergenic	6.47098e-06	2	12923269-12929518	6249						2.45424			1.96989			3.2343				-2.40178
Chr5:99389196	rs598593602	CC/CCGTC	intron	6.47317e-06	19	99389196-99394247	5051			2.97624			-3.27825										2.40736	PPIP5K20	PPIP5K20; GIN112; PAM69
Chr20:13938527	rs405650125	G/A	intergenic	6.49167e-06	1	13938527	0	2.07769		2.35188	2.95634		2.09945		3.90825		-3.13694	-3.525	-1.97952			2.56208	-2.19476	MOCS127	MOCS127; DAAM264
Chr4:25196372	rs406574740	C/T	intron	6.49574e-06	8	25140985-25196372	55387	1.99877		2.46862		3.20768	2.25224		4.98344									ANKMY20	ANKMY20; LRRC72-32; BZW235; SOSTDC1
Chr23:8545316	rs414772680	G/C	upstream_gene	6.86181e-06	3	8543866-8547672	3806	2.36183			2.21289												-2.02902	TMX33.3	TMX3.3
Chr1:120048986	NA	A/C	intron	6.87279e-06	1	120048986	0		2.28106	2.25461	2.6112				4.10146					2.26949				ITSN10	ITSN10; CRYZL182
Chr9:38593092	rs423151159	G/C	intergenic	7.03804e-06	1	38593092	0	3.52486		3.2412										2.32777		3.51793
Chr7:30377493	NA	A/C	intergenic	7.28331e-06	1	30377493	0	3.44109														-2.40235
Chr11:11843550	rs599644924	GAAAAAAA/GAAAAAA	intron	7.3243e-06	1	11843550	0				2.84872							-4.68507						BCAS30	BCAS30; PPM1D38
Chr1:116909827	rs589446098	AACA/AA	intron	7.46985e-06	7	116909827-116917252	7425											2.50644		3.51466		-2.38002		POGK0	POGK0; TADA19.9; ILDR286
Chr6:52666100	NA	T/C	intergenic	7.55174e-06	1	52666100	0	3.13259				4.66647							-2.0734
Chr23:21147273	rs422071109	T/C	intergenic	7.68031e-06	1	21147273	0			2.10466				-2.14845						-3.21175	-5.02716			MOCOS21	MOCOS21; FHOD390; ELP295
Chr11:41736625	rs421115249	G/A	synonymous	7.69295e-06	1	41736625	0									-4.9193	-4.85042			2.05466		2.63214		KAT2A0	KAT20; DHX584.1; HSPB96.2; RAB5C8.3; KCNH432; ZNF385C41; GHDC56 STAT5B71; NKIRAS281; DNAJC787
Chr1:12183369	rs421865011	C/A	upstream_gene	7.77944e-06	1	12183369	0	3.25119																GNL22.6	GNL22.6; RSPO115; DNALI128; SNIP136; MEAF666; CDCA892; ZC3H12A99
Chr13:46559750	rs399704085	A/G	intergenic	7.83749e-06	1	46559750	0	3.42153									2.35082							PCNA55	PCNA55; CDS266; SLC23A288
Chr1:4121187	rs429429212	T/C	intergenic	7.92827e-06	1	4121187	0	3.51003	2.3168		2.70667												-2.11245
Chr7:74917221	NA	A/G	intergenic	8.07351e-06	1	74917221	0	2.88169	1.98438	3.11503				4.29077	2.51019			-1.98043				-2.23599
Chr12:62849752	rs414345903	A/C	intergenic	8.10324e-06	1	62849752	0		2.38785	2.43943	2.13388	2.49038					4.41606		-2.44141					RGL142	RGL142; APOBEC453; ARPC566
Chr7:42675025	NA	A/G	intron	8.32732e-06	1	42675025	0		4.92686		3.9493	2.75442					-2.07763		-2.17392					TRIP40	TRIP40; ZNF60932; KIAA010152
Chr19:12560624	rs403376778	T/C	intron	8.49727e-06	10	12560624-12561486	862	2.22032		1.97794	3.93206													SLC25A383.7	SLC25A383.7; CCR87; LAMR150; CX3CR171
Chr12:1423035	rs600223335	G/A	intergenic	8.56574e-06	2	1423035-1429540	6505	2.58249			2.38049						2.4033				-2.26251			PPP1R15B20	PPP1R15B20; PIK3C2B53	PIK3R1 has GO term: "epidermal growth factor receptor signaling pathway", as well as " insulin receptor signaling pathway".
Chr23:48143637	NA	G/C	intron	8.69269e-06	1	48143637	0	2.79913	3.69041	2.37302	3.42609		2.4204			2.21119		-3.03168	-3.39323			3.99091	2.03916	ZBTB7C0	ZBTB7C0
Chr2:14306346	rs425987252	G/C	intron	8.72243e-06	2	14306346-14306412	66			2.67867			2.54496									-3.46163		IKBKAP0	IKBKAP0; CTNNAL124; ACTL7B51
Chr26:4839499	rs589326179	G/A	intergenic	8.76457e-06	1	4839499	0	3.2326									-2.31927				2.4237
Chr24:31955565	NA	C/A	intergenic	8.79099e-06	1	31955565	0				2.51661					-4.61285	-3.39495
Chr9:43069246	rs402104863	T/G	intergenic	8.86636e-06	1	43069246	0		3.62794	2.19776	2.7416				-2.86135							2.68434		PDE7A78	PDE7A78
Chr8:44615716	NA	TCTCAGTGAGAAAATTCTAAGTTGACTTTAAGATATATACTCAGTGAGAAAATTCTAAGTTGACTTTAAGAT/TCTCAGTGAGAAAATTCTAAGTTGACTTTAAGAT	intron	8.90498e-06	1	44615716	0		2.40574						4.4903				2.43658
Chr3:216952299	rs592182444	G/A	intron	8.93878e-06	5	216950447-216953716	3269	3.54709													-2.65949			CENPM0	CENPM0; TNFRSF13C16; SREBF231; SEPT333; WBP2NL55; NAGA 97
Chr1:197166904	rs426873492	C/A	intron	9.16766e-06	1	197166904	0					2.0716									2.17034		-4.18448	LPP0	LPP0
Chr17:35437265	rs600206799	ATTTTT/ATTTTTT	intergenic	9.4276e-06	2	35437265-35450576	13311	3.65004																TRPC312	TRPC312
Chr7:87974641	NA	A/T	intergenic	9.44774e-06	1	87974641	0	2.66773						-2.93967	-3.41865	-2.09606	-2.73856
Chr20:45490328	rs402939703	G/A	intergenic	9.63475e-06	5	45490328-45491505	1177					2.48823	3.08475	3.27163	1.99368	-4.50132	-3.15265				2.62797
Chr12:2671382	rs417481702	G/C	intron	9.68734e-06	1	2671382	0	2.37949						-1.98751			2.00911			-2.35682				MFSD40	MFSD40; ELK416; SLC45A353; CDK1885
Chr15:71526926	rs430274189	T/C	intergenic	9.73686e-06	1	71526926	0									-3.57572	-2.14971		-2.02108	5.18777	2.20278
Chr13:23618004	rs416346630	C/T	intergenic	9.74785e-06	2	23618004-23618070	66	3.19496
Chr23:34353158	rs424465816	C/A	intergenic	9.77129e-06	1	34353158	0			2.53248				-2.23697					2.72219		-2.17324		2.97512
Chr8:14654105	rs403951439	G/A	intergenic	9.84318e-06	4	14654105-14658679	4574					2.91475						-2.51264				2.77019
Chr18:42549618	rs415054544	C/T	intergenic	9.94667e-06	1	42549618	0			2.37015	2.19027			3.47114	2.50302			-3.20902	-4.51126

## Sheet: Table S3
OAR:POS	Chromosome	Position (bp)	Alleles	rs ID	P value in M-GWAS	TYPE	Gene	distanceToGene (kb)	Annotation of variant	TYPE TOP = most significant SNP
Chr1:4121187	1	4121187	T/C	rs429429212	7.92827e-06	TOP			intergenic_variant	TYPE inLD = in LD r2 > 0.8 with a most significant SNP
Chr1:8411935	1	8411935	NA/NA	NA	1.55335e-11	TOP	CSMD2	0	intron_variant
Chr1:12183369	1	12183369	C/A	rs421865011	7.77944e-06	TOP	GNL2	2.6	upstream_gene_variant
Chr1:38207528	1	38207528	A/G	rs428704274	4.80192e-06	TOP			intergenic_variant
Chr1:38209432	1	38209432	CCTCTCTCTCT/CCTCTCTCT	rs602604217	4.62076e-06	inLD			INTERGENIC
Chr1:92451094	1	92451094	NA/NA	NA	3.9252e-09	TOP	SLC22A15	0	intron_variant
Chr1:96694857	1	96694857	T/C	rs409877554	4.05944e-06	TOP	PDE4DIP	80	intergenic_variant
Chr1:116909827	1	116909827	AACA/AA	rs589446098	7.46985e-06	TOP	POGK	0	intron_variant
Chr1:116909940	1	116909940	G/A	rs407803180	4.11941e-06	inLD	POGK	0	intron_variant
Chr1:116911434	1	116911434	C/A	rs159616309	4.11941e-06	inLD	POGK	0	synonymous_variant
Chr1:116914239	1	116914239	G/A	rs413455806	4.11941e-06	inLD	POGK	2.7	downstream_gene_variant
Chr1:116916194	1	116916194	A/G	rs159616262	4.11941e-06	inLD	TADA1	3.5	downstream_gene_variant
Chr1:116916958	1	116916958	G/A	rs410396382	4.11941e-06	inLD	TADA1	2.7	downstream_gene_variant
Chr1:116917252	1	116917252	C/T	rs422508750	4.11941e-06	inLD	TADA1	2.5	downstream_gene_variant
Chr1:120048986	1	120048986	NA/NA	NA	6.87279e-06	TOP	ITSN1	0	intron_variant
Chr1:138817203	1	138817203	NA/NA	NA	5.00118e-08	TOP	MIRLET7C	11	intergenic_variant
Chr1:138846654	1	138846654	TC/T	rs589516858	5.00118e-08	inLD	MIR99A	17	INTERGENIC
Chr1:138893752	1	138893752	NA/NA	NA	5.81844e-07	inLD			intergenic_variant
Chr1:139065461	1	139065461	G/T	rs427037945	6.21985e-07	inLD			intergenic_variant
Chr1:139108996	1	139108996	G/T	rs591197271	5.58369e-07	inLD			intergenic_variant
Chr1:139116043	1	139116043	A/G	rs598004260	5.58369e-07	inLD			intergenic_variant
Chr1:139170056	1	139170056	NA/NA	NA	4.67525e-07	inLD			intergenic_variant
Chr1:146026066	1	146026066	NA/NA	NA	2.52618e-06	TOP			intergenic_variant
Chr1:181659945	1	181659945	G/A	rs589711520	2.16979e-06	TOP			intergenic_variant
Chr1:181660247	1	181660247	NA/NA	NA	1.77272e-06	inLD			intergenic_variant
Chr1:186915238	1	186915238	G/T	rs401963229	5.22855e-07	TOP	KALRN	0	intron_variant
Chr1:197166904	1	197166904	C/A	rs426873492	9.16766e-06	TOP	LPP	0	intron_variant
Chr1:235644489	1	235644489	G/A	rs159477186	2.61729e-06	TOP	SERP1	1.5	upstream_gene_variant
Chr1:245376138	1	245376138	NA/NA	NA	4.09548e-06	TOP	RASA2	0	intron_variant
Chr1:245392161	1	245392161	NA/NA	NA	1.99656e-06	inLD	RASA2	0	intron_variant
Chr1:245411746	1	245411746	NA/NA	NA	1.99656e-06	inLD	RASA2	0	intron_variant
Chr1:252007417	1	252007417	A/C	rs420672127	1.55916e-06	TOP			intergenic_variant
Chr1:252007905	1	252007905	C/T	rs428349872	2.73597e-06	inLD			intergenic_variant
Chr1:259689936	1	259689936	A/G	rs405239577	1.97462e-06	TOP	MX2	0	intron_variant
Chr2:2526246	2	2526246	A/T	rs423653119	4.73467e-06	TOP	C5	0	intron_variant
Chr2:2535094	2	2535094	T/C	rs423343673	3.52676e-06	inLD	C5	0	intron_variant
Chr2:7507594	2	7507594	G/A	rs596659878	5.87093e-08	TOP	PAPPA	0	intron_variant
Chr2:7515399	2	7515399	T/C	rs411540389	6.67574e-08	inLD	PAPPA	5.8	intergenic_variant
Chr2:7576208	2	7576208	NA/NA	NA	1.55777e-07	inLD	PAPPA	67	intergenic_variant
Chr2:7597535	2	7597535	NA/NA	NA	1.05934e-06	inLD	PAPPA	88	intergenic_variant
Chr2:14306346	2	14306346	G/C	rs425987252	8.72243e-06	TOP	IKBKAP	0	intron_variant
Chr2:14306412	2	14306412	G/A	rs415856984	4.74095e-06	inLD	IKBKAP	0	intron_variant
Chr2:32064045	2	32064045	T/G	rs424684410	4.87134e-06	TOP			intergenic_variant
Chr2:44862954	2	44862954	A/G	rs422361501	7.47628e-06	inLD			intergenic_variant
Chr2:44866434	2	44866434	A/G	rs430447548	6.21935e-06	TOP			intergenic_variant
Chr2:68161897	2	68161897	NA/NA	NA	6.89554e-07	TOP	DOCK8	0	intron_variant
Chr2:82978414	2	82978414	C/T	rs404314313	2.68273e-08	TOP	FREM1	30	intergenic_variant
Chr2:88148812	2	88148812	NA/NA	NA	2.78119e-09	TOP	MLLT3	7.1	intergenic_variant
Chr2:88593834	2	88593834	NA/NA	NA	8.42113e-09	inLD	FOCAD	0	intron_variant
Chr2:133217980	2	133217980	C/A	rs422774149	1.37976e-06	TOP			intergenic_variant
Chr2:139816648	2	139816648	T/C	rs591368331	2.26204e-07	TOP	CERS6	0	intron_variant
Chr2:185919064	2	185919064	A/G	rs593558057	4.91347e-06	TOP	TSN	5	downstream_gene_variant
Chr2:185920377	2	185920377	A/C	rs589004188	9.09983e-06	inLD	TSN	6	intergenic_variant
Chr2:234947522	2	234947522	C/T	rs598818952	2.31633e-08	TOP	PEF1	1.9	downstream_gene_variant
Chr2:234949623	2	234949623	C/T	rs592536187	2.31633e-08	inLD	HCRTR1	0	synonymous_variant
Chr2:234951048	2	234951048	C/T	rs598275661	2.31633e-08	inLD	HCRTR1	0	intron_variant
Chr2:234951073	2	234951073	C/A	rs600110333	2.31633e-08	inLD	HCRTR1	0	intron_variant
Chr2:234951272	2	234951272	C/T	rs590326489	2.31633e-08	inLD	HCRTR1	0	intron_variant
Chr2:234952247	2	234952247	G/A	rs597658042	2.31633e-08	inLD	HCRTR1	0	intron_variant
Chr2:234952268	2	234952268	A/G	rs605550997	2.31633e-08	inLD	HCRTR1	0	intron_variant
Chr2:234953871	2	234953871	A/C	rs593599718	2.31633e-08	inLD	HCRTR1	0	intron_variant
Chr2:234955204	2	234955204	G/A	rs601420212	2.31633e-08	inLD	HCRTR1	0	intron_variant
Chr2:234957188	2	234957188	G/A	rs601856390	2.31633e-08	inLD	HCRTR1	0	intron_variant
Chr3:982053	3	982053	G/A	rs416608233	4.70746e-06	TOP	PPP1R26	9.5	intron_variant
Chr3:3129665	3	3129665	NA/NA	NA	5.15031e-06	TOP	LHX3	8.8	intron_variant
Chr3:7206520	3	7206520	G/A	rs407028392	3.78324e-06	TOP	IER5L	37	intergenic_variant
Chr3:21106097	3	21106097	C/T	rs421539370	9.75288e-07	TOP			intergenic_variant
Chr3:30284635	3	30284635	A/C	rs406951162	3.03013e-06	inLD			intergenic_variant
Chr3:30289994	3	30289994	G/A	rs413445838	3.43939e-06	TOP			intergenic_variant
Chr3:30290013	3	30290013	CTTAGTTA/CTTA	rs606062753	2.92842e-06	inLD			INTERGENIC
Chr3:30290048	3	30290048	C/T	rs399041747	2.00418e-06	inLD			intergenic_variant
Chr3:30290096	3	30290096	G/C	rs425338303	2.00418e-06	inLD			intergenic_variant
Chr3:47217448	3	47217448	ATCTTC/ATC	rs592756680	3.15811e-06	TOP			INTERGENIC
Chr3:58729692	3	58729692	NA/NA	NA	3.20611e-43	TOP	THNSL2	0	intron_variant
Chr3:58952741	3	58952741	T/C	rs600275011	3.41332e-06	TOP	FOXI3	34	intergenic_variant
Chr3:59890816	3	59890816	A/G	rs404144932	3.13684e-06	TOP	IL36G	8.4	intergenic_variant
Chr3:59891244	3	59891244	ACTCTCT/ACTCT	rs592907149	2.1771e-08	inLD	IL36G	8.8	INTERGENIC
Chr3:59891384	3	59891384	T/A	rs412679643	2.1771e-08	inLD	IL36G	8.9	intergenic_variant
Chr3:59891390	3	59891390	ATTTTTTT/ATTTTTTTTT	rs590218743	1.66594e-07	inLD	IL36G	9	INTERGENIC
Chr3:59891648	3	59891648	G/A	rs415367324	1.76077e-07	inLD	IL36G	9.2	intergenic_variant
Chr3:78620995	3	78620995	T/G	rs408425143	2.31329e-07	TOP	PRKCE	6.5	intergenic_variant
Chr3:86855958	3	86855958	T/C	rs413053777	9.31012e-07	inLD	EIF2AK2	0	intron_variant
Chr3:86857416	3	86857416	G/A	rs596339938	9.31012e-07	inLD	EIF2AK2	0	intron_variant
Chr3:86858557	3	86858557	C/G	rs416525312	1.29205e-07	TOP	EIF2AK2	0	intron_variant
Chr3:86858956	3	86858956	G/A	rs416716936	9.31012e-07	inLD	EIF2AK2	0	intron_variant
Chr3:86858984	3	86858984	G/A	rs428113741	9.31012e-07	inLD	EIF2AK2	0	intron_variant
Chr3:86859131	3	86859131	GAA/GAAA	rs598807428	9.31012e-07	inLD	EIF2AK2	0	intron_variant
Chr3:86859378	3	86859378	G/A	rs160399485	3.29941e-07	inLD	EIF2AK2	0	missense_variant
Chr3:86859451	3	86859451	ATTTTTTT/ATTTTTTTT	rs597738335	3.29941e-07	inLD	EIF2AK2	0	intron_variant
Chr3:86860012	3	86860012	C/T	rs398681018	5.03303e-07	inLD	EIF2AK2	0	intron_variant
Chr3:86860747	3	86860747	A/G	rs423678823	9.31012e-07	inLD	EIF2AK2	0	intron_variant
Chr3:86861119	3	86861119	G/A	rs407697657	1.12405e-06	inLD	EIF2AK2	0	intron_variant
Chr3:86861831	3	86861831	G/T	rs421175507	1.12405e-06	inLD	EIF2AK2	0	intron_variant
Chr3:86861990	3	86861990	C/T	rs401012444	1.12405e-06	inLD	EIF2AK2	0	intron_variant
Chr3:86862093	3	86862093	G/A	rs423505273	1.12405e-06	inLD	EIF2AK2	0	intron_variant
Chr3:86863159	3	86863159	A/G	rs419431306	1.12405e-06	inLD	EIF2AK2	0	intron_variant
Chr3:86864248	3	86864248	A/T	rs429330566	9.80467e-07	inLD	EIF2AK2	0	intron_variant
Chr3:86865298	3	86865298	G/T	rs420364025	9.80467e-07	inLD	EIF2AK2	0	missense_variant
Chr3:86867766	3	86867766	NA/NA	NA	1.84776e-06	inLD	EIF2AK2	0	intron_variant
Chr3:96993814	3	96993814	C/A	rs427607383	7.72511e-10	TOP	TACR1	72	intergenic_variant
Chr3:113636044	3	113636044	G/T	rs589098196	5.18286e-06	TOP	NAV3	0	intron_variant
Chr3:149609843	3	149609843	G/A	rs601499290	1.6985e-06	TOP	MYRFL	0	intron_variant
Chr3:157653522	3	157653522	G/T	rs418912303	1.6029e-06	TOP	FAM19A2	0	intron_variant
Chr3:160422261	3	160422261	T/C	rs597677031	2.03648e-07	inLD	LRIG3	0	intron_variant
Chr3:160422301	3	160422301	G/A	rs427172214	2.03648e-07	inLD	LRIG3	0	intron_variant
Chr3:160422307	3	160422307	A/G	rs406909644	2.03648e-07	inLD	LRIG3	0	intron_variant
Chr3:160422375	3	160422375	T/G	rs420015707	2.03648e-07	inLD	LRIG3	0	intron_variant
Chr3:160436887	3	160436887	T/C	rs589397388	2.03648e-07	inLD	LRIG3	0	intron_variant
Chr3:160438792	3	160438792	C/T	rs603567811	1.82195e-07	inLD	LRIG3	0	intron_variant
Chr3:160439767	3	160439767	A/G	rs601002016	1.43168e-07	TOP	LRIG3	0	intron_variant
Chr3:182771460	3	182771460	A/T	rs415435567	1.06458e-08	TOP			intergenic_variant
Chr3:182771578	3	182771578	A/C	rs426584455	1.06458e-08	inLD			intergenic_variant
Chr3:182771619	3	182771619	A/G	rs405046572	1.06458e-08	inLD			intergenic_variant
Chr3:182771632	3	182771632	G/T	rs606173015	8.32824e-08	inLD			intergenic_variant
Chr3:182772429	3	182772429	T/C	rs413557759	1.06458e-08	inLD			intergenic_variant
Chr3:182772615	3	182772615	T/A	rs426751899	1.06458e-08	inLD			intergenic_variant
Chr3:182773135	3	182773135	G/A	rs417242997	1.06458e-08	inLD			intergenic_variant
Chr3:182773427	3	182773427	C/T	rs429094970	1.06458e-08	inLD			intergenic_variant
Chr3:182774340	3	182774340	G/A	rs413513256	1.06458e-08	inLD			intergenic_variant
Chr3:182774435	3	182774435	G/A	rs420496978	1.06458e-08	inLD			intergenic_variant
Chr3:182774649	3	182774649	C/T	rs406089692	1.06458e-08	inLD			intergenic_variant
Chr3:182775121	3	182775121	T/C	rs424359414	1.06458e-08	inLD			intergenic_variant
Chr3:182775223	3	182775223	G/A	rs402934543	1.06458e-08	inLD			intergenic_variant
Chr3:182775297	3	182775297	T/G	rs418136945	1.06458e-08	inLD			intergenic_variant
Chr3:182775317	3	182775317	C/T	rs429322652	1.06458e-08	inLD			intergenic_variant
Chr3:182775383	3	182775383	T/C	rs403849438	3.21956e-06	inLD			intergenic_variant
Chr3:182775600	3	182775600	NA/NA	NA	1.06458e-08	inLD			intergenic_variant
Chr3:182775865	3	182775865	A/C	rs413243152	1.06458e-08	inLD			intergenic_variant
Chr3:182776445	3	182776445	C/A	rs598701358	3.21956e-06	inLD			intergenic_variant
Chr3:182776617	3	182776617	G/A	rs604372051	3.21956e-06	inLD			intergenic_variant
Chr3:182779860	3	182779860	T/C	rs416750644	3.21956e-06	inLD			intergenic_variant
Chr3:182785220	3	182785220	AATA/AA	rs600768183	3.21956e-06	inLD	AMN1	0	INTERGENIC
Chr3:182785553	3	182785553	G/A	rs408231176	3.21956e-06	inLD			intergenic_variant
Chr3:182932220	3	182932220	A/G	rs419795179	1.19266e-07	inLD			intron_variant
Chr3:182932227	3	182932227	T/A	rs598878611	1.19266e-07	inLD	AMN1	0	intron_variant
Chr3:182936113	3	182936113	G/A	rs159890269	1.10961e-07	inLD	AMN1	0	missense_variant
Chr3:184166210	3	184166210	T/C	rs597311887	5.52001e-06	TOP			intergenic_variant
Chr3:202659538	3	202659538	G/T	rs403140590	6.54011e-07	inLD	BCL2L14	49	intergenic_variant
Chr3:202659559	3	202659559	C/T	rs418461961	6.54011e-07	inLD	BCL2L14	49	intergenic_variant
Chr3:202661125	3	202661125	T/C	rs398708974	8.98604e-08	TOP	BCL2L14	51	intergenic_variant
Chr3:202661184	3	202661184	T/G	rs425847715	1.17907e-07	inLD	BCL2L14	51	intergenic_variant
Chr3:202661209	3	202661209	C/T	rs400124441	1.17907e-07	inLD	BCL2L14	51	intergenic_variant
Chr3:202661217	3	202661217	A/G	rs411272531	1.17907e-07	inLD	BCL2L14	51	intergenic_variant
Chr3:202661677	3	202661677	G/C	rs403653740	1.17907e-07	inLD	BCL2L14	51	intergenic_variant
Chr3:202666670	3	202666670	A/G	rs419801009	2.02707e-07	inLD	BCL2L14	56	upstream_gene_variant
Chr3:202668421	3	202668421	CATTATT/CATT	rs599950566	2.02707e-07	inLD	BCL2L14	58	upstream_gene_variant
Chr3:202668452	3	202668452	C/T	rs424569866	2.02707e-07	inLD	BCL2L14	58	upstream_gene_variant
Chr3:202672118	3	202672118	C/T	rs422810546	2.02707e-07	inLD	BCL2L14	62	intron_variant
Chr3:202678341	3	202678341	A/G	rs426128198	2.02707e-07	inLD	BCL2L14	68	intron_variant
Chr3:202678899	3	202678899	T/A	rs405944376	2.02707e-07	inLD	BCL2L14	68	intron_variant
Chr3:202680316	3	202680316	G/A	rs424345338	2.19247e-07	inLD	BCL2L14	70	intron_variant
Chr3:202682789	3	202682789	G/A	rs420014527	2.09223e-07	inLD	BCL2L14	72	intron_variant
Chr3:202685907	3	202685907	C/T	rs591415153	2.09223e-07	inLD	BCL2L14	75	intron_variant
Chr3:202690016	3	202690016	NA/NA	NA	2.09223e-07	inLD	BCL2L14	79	intron_variant
Chr3:216950447	3	216950447	G/A	rs603501397	9.55857e-06	inLD	CENPM	0	intron_variant
Chr3:216951973	3	216951973	C/T	rs590818544	8.93878e-06	inLD	CENPM	0	intron_variant
Chr3:216952299	3	216952299	G/A	rs592182444	8.93878e-06	TOP	CENPM	0	intron_variant
Chr3:216953688	3	216953688	C/T	rs596575853	8.93878e-06	inLD	CENPM	0	intron_variant
Chr3:216953716	3	216953716	T/A	rs408289091	8.93878e-06	inLD	CENPM	0	intron_variant
Chr4:18957614	4	18957614	G/A	rs603354806	2.86689e-06	TOP	PHF14	93	intergenic_variant
Chr4:18957660	4	18957660	G/A	rs596004628	2.86689e-06	inLD	PHF14	93	intergenic_variant
Chr4:25140985	4	25140985	A/G	rs159756038	7.38432e-06	inLD	LRRC72	0	intron_variant
Chr4:25141222	4	25141222	T/A	rs159756043	6.66505e-06	inLD	LRRC72	0	intron_variant
Chr4:25141324	4	25141324	C/T	rs430347424	6.66505e-06	inLD	LRRC72	0	intron_variant
Chr4:25142700	4	25142700	A/G	rs413736534	6.61519e-06	inLD	LRRC72	0	intron_variant
Chr4:25143656	4	25143656	A/T	rs159756071	6.21952e-06	inLD	LRRC72	0	intron_variant
Chr4:25173406	4	25173406	T/C	rs404733081	7.99558e-06	inLD	ANKMY2	3.9	downstream_gene_variant
Chr4:25173952	4	25173952	NA/NA	NA	6.68295e-06	inLD	ANKMY2	3.3	downstream_gene_variant
Chr4:25196372	4	25196372	C/T	rs406574740	6.49574e-06	TOP	ANKMY2	0	intron_variant
Chr4:30381977	4	30381977	NA/NA	NA	3.35735e-06	TOP	DNAH11	0	intron_variant
Chr4:65025374	4	65025374	T/C	rs429318360	4.13407e-06	TOP	NEUROD6	27	intergenic_variant
Chr4:65025557	4	65025557	A/G	rs406764463	4.13407e-06	inLD	NEUROD6	26	intergenic_variant
Chr4:65025636	4	65025636	G/A	rs421731021	4.13407e-06	inLD	NEUROD6	26	intergenic_variant
Chr4:65025907	4	65025907	C/G	rs403105729	4.13407e-06	inLD	NEUROD6	26	intergenic_variant
Chr4:103580434	4	103580434	NA/NA	NA	4.05341e-06	TOP	RAB19	1	downstream_gene_variant
Chr4:115053518	4	115053518	NA/NA	NA	1.14426e-06	TOP			intergenic_variant
Chr5:26056444	5	26056444	T/C	rs407151158	2.30423e-06	TOP			intergenic_variant
Chr5:26056660	5	26056660	A/G	rs409526895	2.30423e-06	inLD			intergenic_variant
Chr5:37036478	5	37036478	GACACA/GACA	rs601775199	9.09093e-06	inLD			INTERGENIC
Chr5:37037040	5	37037040	C/T	rs416475009	9.09093e-06	inLD			intergenic_variant
Chr5:37037102	5	37037102	C/T	rs427692267	9.09093e-06	inLD			intergenic_variant
Chr5:37040902	5	37040902	C/T	rs422867906	9.09093e-06	inLD			intergenic_variant
Chr5:37041359	5	37041359	T/A	rs600334812	9.09093e-06	inLD			intergenic_variant
Chr5:37041433	5	37041433	A/G	rs415163005	9.09093e-06	inLD			intergenic_variant
Chr5:37048096	5	37048096	C/T	rs409170277	3.66359e-06	inLD			intergenic_variant
Chr5:37055234	5	37055234	G/A	rs403976981	4.81896e-06	inLD			intergenic_variant
Chr5:37057140	5	37057140	T/C	rs598071993	4.80694e-06	inLD			intergenic_variant
Chr5:37063832	5	37063832	A/G	rs597183206	3.61577e-06	inLD			intergenic_variant
Chr5:37072058	5	37072058	NA/NA	NA	4.64739e-06	TOP			intergenic_variant
Chr5:37088844	5	37088844	C/T	rs595041271	3.45949e-06	inLD			intergenic_variant
Chr5:60240472	5	60240472	NA/NA	NA	1.18394e-06	TOP	FAT2	0	intron_variant
Chr5:94927986	5	94927986	NA/NA	NA	1.83665e-06	TOP			INTERGENIC
Chr5:99389196	5	99389196	CC/CCGTC	rs598593602	6.47317e-06	TOP	PPIP5K2	0	intron_variant
Chr5:99389247	5	99389247	G/A	rs417344686	6.79289e-06	inLD	PPIP5K2	0	intron_variant
Chr5:99389285	5	99389285	A/G	rs428459647	6.79289e-06	inLD	PPIP5K2	0	intron_variant
Chr5:99389479	5	99389479	C/T	rs422380650	6.79289e-06	inLD	PPIP5K2	0	intron_variant
Chr5:99389598	5	99389598	A/G	rs400810339	6.79289e-06	inLD	PPIP5K2	0	intron_variant
Chr5:99389809	5	99389809	T/G	rs407888053	6.79289e-06	inLD	PPIP5K2	0	intron_variant
Chr5:99390542	5	99390542	T/C	rs429606858	6.79289e-06	inLD	PPIP5K2	0	intron_variant
Chr5:99390654	5	99390654	T/G	rs419242766	6.79289e-06	inLD	PPIP5K2	0	intron_variant
Chr5:99391513	5	99391513	C/G	rs421934320	6.79289e-06	inLD	PPIP5K2	0	intron_variant
Chr5:99392041	5	99392041	A/G	rs424742638	6.79289e-06	inLD	PPIP5K2	0	intron_variant
Chr5:99392144	5	99392144	A/T	rs403139815	6.79289e-06	inLD	PPIP5K2	0	intron_variant
Chr5:99392215	5	99392215	A/T	rs429686498	6.79289e-06	inLD	PPIP5K2	0	intron_variant
Chr5:99392557	5	99392557	A/G	rs415178379	6.79289e-06	inLD	PPIP5K2	0	intron_variant
Chr5:99392897	5	99392897	T/C	rs428135159	6.79289e-06	inLD	PPIP5K2	0	intron_variant
Chr5:99393241	5	99393241	A/G	rs422008191	6.79289e-06	inLD	PPIP5K2	0	intron_variant
Chr5:99393371	5	99393371	A/G	rs400466962	6.79289e-06	inLD	PPIP5K2	0	intron_variant
Chr5:99393465	5	99393465	T/C	rs193637325	6.79289e-06	inLD	PPIP5K2	0	intron_variant
Chr5:99393802	5	99393802	G/A	rs412538611	6.79289e-06	inLD	PPIP5K2	0	intron_variant
Chr5:99394247	5	99394247	G/A	rs415236547	6.79289e-06	inLD	PPIP5K2	0	intron_variant
Chr6:36977846	6	36977846	T/C	rs422170370	1.08487e-06	inLD			intergenic_variant
Chr6:37117753	6	37117753	TAAAAAAAAAA/TAAAAAAAAA	rs603342118	1.49883e-09	inLD	LAP3	0	3_prime_UTR_variant
Chr6:37148799	6	37148799	G/A	rs409062848	2.03897e-09	inLD	MED28	16	intron_variant
Chr6:37163225	6	37163225	NA/NA	NA	3.13637e-10	inLD	MED28	31	intron_variant
Chr6:37215463	6	37215463	C/T	rs418968194	2.95025e-09	inLD	NCAPG	41	intron_variant
Chr6:37240989	6	37240989	T/G	rs428815237	6.63394e-07	inLD	NCAPG	16	intron_variant
Chr6:37244538	6	37244538	G/A	rs425717618	2.97881e-07	inLD	NCAPG	12	intron_variant
Chr6:37246197	6	37246197	T/C	rs404225306	6.25711e-07	inLD	NCAPG	10	intron_variant
Chr6:37247363	6	37247363	G/A	rs419262576	1.35876e-07	inLD	NCAPG	9.2	intron_variant
Chr6:37249737	6	37249737	T/G	rs428290960	1.74538e-07	inLD	NCAPG	6.8	intron_variant
Chr6:37255639	6	37255639	T/A	rs411215144	8.00473e-08	inLD	NCAPG	0.9	intron_variant
Chr6:37255854	6	37255854	G/A	rs400842494	8.00473e-08	inLD	NCAPG	0.7	intron_variant
Chr6:37256030	6	37256030	CA/C	rs593606912	8.00473e-08	inLD	NCAPG	0.5	intron_variant
Chr6:37256689	6	37256689	GTTTTTTT/GTTTTTTTT	rs589864501	8.00473e-08	inLD	NCAPG	0	frameshift_variant
Chr6:37256712	6	37256712	T/G	rs413011848	8.00473e-08	inLD	NCAPG	0	intron_variant
Chr6:37257219	6	37257219	C/T	rs603206485	8.08625e-08	inLD	NCAPG	0	synonymous_variant
Chr6:37263183	6	37263183	C/T	rs424048364	8.00473e-08	inLD	NCAPG	0	intron_variant
Chr6:37267571	6	37267571	G/A	rs406912117	6.86449e-08	inLD	NCAPG	0	intron_variant
Chr6:37270654	6	37270654	G/T	rs159957861	6.86449e-08	inLD	NCAPG	0	intron_variant
Chr6:37273147	6	37273147	A/G	rs406364088	6.84633e-08	inLD	NCAPG	0	intron_variant
Chr6:37273853	6	37273853	CTGTGT/CTGT	rs605622534	6.84633e-08	inLD	NCAPG	0	intron_variant
Chr6:37277129	6	37277129	NA/NA	NA	1.04157e-09	inLD	NCAPG	0	intron_variant
Chr6:37280829	6	37280829	G/A	rs413042851	6.84633e-08	inLD	NCAPG	0	intron_variant
Chr6:37285365	6	37285365	C/T	rs406276283	6.84633e-08	inLD	NCAPG	0	intron_variant
Chr6:37292650	6	37292650	A/G	rs405875028	7.89972e-08	inLD	NCAPG	0	intron_variant
Chr6:37296067	6	37296067	G/A	rs415623469	7.89972e-08	inLD	NCAPG	0	intron_variant
Chr6:37300833	6	37300833	T/G	rs418284924	7.89972e-08	inLD	NCAPG	0	intron_variant
Chr6:37302018	6	37302018	AG/A	rs593290441	2.72043e-10	inLD	NCAPG	0	intron_variant
Chr6:37302029	6	37302029	G/A	rs412768465	1.40231e-06	inLD	NCAPG	0	intron_variant
Chr6:37304653	6	37304653	A/C	rs414585388	7.89972e-08	inLD	NCAPG	0	intron_variant
Chr6:37308727	6	37308727	C/T	rs159958168	7.89972e-08	inLD	NCAPG	0	missense_variant
Chr6:37312563	6	37312563	C/T	rs401536208	7.89972e-08	inLD	NCAPG	0	intron_variant
Chr6:37313095	6	37313095	A/G	rs426675084	7.89972e-08	inLD	NCAPG	0	intron_variant
Chr6:37317017	6	37317017	T/G	rs401449867	7.89972e-08	inLD	NCAPG	0	intron_variant
Chr6:37325596	6	37325596	A/G	rs402706998	7.89972e-08	inLD	NCAPG	0	intron_variant
Chr6:37327064	6	37327064	C/T	rs398200045	7.89972e-08	inLD	NCAPG	0	intron_variant
Chr6:37327105	6	37327105	T/C	rs420647929	7.89972e-08	inLD	NCAPG	0	intron_variant
Chr6:37335729	6	37335729	C/A	rs159958237	7.89972e-08	inLD	NCAPG	1.9	downstream_gene_variant
Chr6:37337887	6	37337887	NA/NA	NA	7.89972e-08	inLD	NCAPG	4	upstream_gene_variant
Chr6:37338841	6	37338841	C/T	rs411961316	7.89972e-08	inLD	NCAPG	5	upstream_gene_variant
Chr6:37341190	6	37341190	G/A	rs411010879	7.89972e-08	inLD	NCAPG	7.3	upstream_gene_variant
Chr6:37343268	6	37343268	GATTATATTAT/GATTAT	rs600121674	8.30613e-08	inLD	NCAPG	9.4	INTERGENIC
Chr6:37344141	6	37344141	A/C	rs406958824	7.89972e-08	inLD	NCAPG	10	intergenic_variant
Chr6:37346248	6	37346248	G/T	rs428455845	7.89972e-08	inLD	NCAPG	12	intergenic_variant
Chr6:37348201	6	37348201	G/A	rs428408818	7.89972e-08	inLD	NCAPG	14	intergenic_variant
Chr6:37349103	6	37349103	G/A	rs424447804	7.89972e-08	inLD	NCAPG	15	downstream_gene_variant
Chr6:37353566	6	37353566	C/T	rs414122118	7.89972e-08	inLD	LCORL	12	intron_variant
Chr6:37354145	6	37354145	A/G	rs414653356	7.89972e-08	inLD	LCORL	11	intron_variant
Chr6:37354915	6	37354915	G/A	rs426858575	7.89972e-08	inLD	LCORL	10	synonymous_variant
Chr6:37355721	6	37355721	T/A	rs419074913	7.89972e-08	inLD	LCORL	9.5	missense_variant
Chr6:37356400	6	37356400	A/T	rs159958380	7.89972e-08	inLD	LCORL	8.8	missense_variant
Chr6:37357954	6	37357954	CCCTGGTGGTAC/CC	rs589123400	2.72043e-10	inLD	LCORL	7.3	upstream_gene_variant
Chr6:37358267	6	37358267	AAAGAAG/AAAG	rs603943493	7.89972e-08	inLD	LCORL	7	upstream_gene_variant
Chr6:37360375	6	37360375	CTAT/CT	rs590151313	1.07169e-07	inLD	LCORL	4.9	upstream_gene_variant
Chr6:37361955	6	37361955	A/G	rs403285202	1.07169e-07	inLD	LCORL	3.3	downstream_gene_variant
Chr6:37388256	6	37388256	A/G	rs402067533	1.01476e-10	inLD	LCORL	0	intron_variant
Chr6:37390425	6	37390425	A/C	rs402538120	1.01476e-10	inLD	LCORL	0	intron_variant
Chr6:37396942	6	37396942	C/T	rs427888898	1.01476e-10	inLD	LCORL	0	intron_variant
Chr6:37402245	6	37402245	G/A	rs410568209	5.38649e-11	inLD	LCORL	0	intron_variant
Chr6:37412784	6	37412784	C/A	rs399176086	1.03133e-10	inLD	LCORL	0	intron_variant
Chr6:37416265	6	37416265	C/T	rs399391964	1.29718e-10	inLD	LCORL	0	intron_variant
Chr6:37423777	6	37423777	T/C	rs427016797	1.26908e-10	inLD	LCORL	0	intron_variant
Chr6:37424153	6	37424153	C/T	rs419636519	1.26908e-10	inLD	LCORL	0	intron_variant
Chr6:37425375	6	37425375	T/A	rs424308099	1.26908e-10	inLD	LCORL	0	intron_variant
Chr6:37433511	6	37433511	G/A	rs400800964	1.26908e-10	inLD	LCORL	0	intron_variant
Chr6:37443793	6	37443793	T/C	rs588033507	1.26908e-10	inLD	LCORL	0	intron_variant
Chr6:37449673	6	37449673	A/G	rs410575620	1.26045e-10	inLD	LCORL	0	intron_variant
Chr6:37461262	6	37461262	G/A	rs429597670	4.21721e-08	inLD	LCORL	8.9	intergenic_variant
Chr6:37462916	6	37462916	A/C	rs422939960	4.21721e-08	inLD	LCORL	11	intergenic_variant
Chr6:37469758	6	37469758	C/A	rs430410512	1.26045e-10	inLD	LCORL	17	intergenic_variant
Chr6:37475062	6	37475062	C/T	rs400244523	1.26045e-10	inLD	LCORL	23	intergenic_variant
Chr6:37498713	6	37498713	A/G	rs410850974	2.26481e-10	inLD	LCORL	46	intergenic_variant
Chr6:37499824	6	37499824	C/T	rs412419186	2.26481e-10	inLD	LCORL	47	intergenic_variant
Chr6:37506109	6	37506109	G/A	rs604398458	2.26481e-10	inLD	LCORL	54	intergenic_variant
Chr6:37506235	6	37506235	G/A	rs425794142	2.26481e-10	inLD	LCORL	54	intergenic_variant
Chr6:37506644	6	37506644	C/T	rs411360647	2.26481e-10	inLD	LCORL	54	intergenic_variant
Chr6:37507837	6	37507837	C/T	rs399501044	2.26481e-10	inLD	LCORL	56	intergenic_variant
Chr6:37509868	6	37509868	G/A	rs603165220	2.26481e-10	inLD	LCORL	58	intergenic_variant
Chr6:37513052	6	37513052	T/C	rs425097541	2.26481e-10	inLD	LCORL	61	intergenic_variant
Chr6:37516994	6	37516994	C/T	rs600884188	2.26481e-10	inLD	LCORL	65	intergenic_variant
Chr6:37517693	6	37517693	G/A	rs414553988	5.4387e-11	inLD	LCORL	65	intergenic_variant
Chr6:37518651	6	37518651	C/T	rs426141724	2.26481e-10	inLD	LCORL	66	intergenic_variant
Chr6:37519647	6	37519647	G/T	rs407084519	2.26481e-10	inLD	LCORL	67	intergenic_variant
Chr6:37519938	6	37519938	T/C	rs419194142	2.26481e-10	inLD	LCORL	68	intergenic_variant
Chr6:37520384	6	37520384	C/T	rs411660889	2.26481e-10	inLD	LCORL	68	intergenic_variant
Chr6:37522238	6	37522238	C/A	rs421995220	2.26481e-10	inLD	LCORL	70	intergenic_variant
Chr6:37523288	6	37523288	C/T	rs424650208	2.26481e-10	inLD	LCORL	71	intergenic_variant
Chr6:37523451	6	37523451	T/G	rs404976231	5.4387e-11	inLD	LCORL	71	intergenic_variant
Chr6:37527421	6	37527421	G/A	rs430510084	5.4387e-11	inLD	LCORL	75	intergenic_variant
Chr6:37528273	6	37528273	G/A	rs414260117	4.08319e-11	inLD	LCORL	76	intergenic_variant
Chr6:37528809	6	37528809	T/C	rs414773730	4.08319e-11	inLD	LCORL	76	intergenic_variant
Chr6:37529212	6	37529212	T/C	rs419413145	4.08319e-11	inLD	LCORL	77	intergenic_variant
Chr6:37529831	6	37529831	C/G	rs425146671	1.7114e-10	inLD	LCORL	77	intergenic_variant
Chr6:37529875	6	37529875	G/A	rs414982295	1.7114e-10	inLD	LCORL	78	intergenic_variant
Chr6:37529956	6	37529956	NA/NA	NA	1.82998e-10	inLD	LCORL	78	intergenic_variant
Chr6:37529989	6	37529989	T/C	rs404642251	1.7114e-10	inLD	LCORL	78	intergenic_variant
Chr6:37530152	6	37530152	C/A	rs407553690	1.7114e-10	inLD	LCORL	78	intergenic_variant
Chr6:37530168	6	37530168	G/T	rs416605313	1.7114e-10	inLD	LCORL	78	intergenic_variant
Chr6:37530289	6	37530289	C/A	rs429868342	1.7114e-10	inLD	LCORL	78	intergenic_variant
Chr6:37530411	6	37530411	A/G	rs419625640	1.7114e-10	inLD	LCORL	78	intergenic_variant
Chr6:37530444	6	37530444	A/G	rs409105893	1.7114e-10	inLD	LCORL	78	intergenic_variant
Chr6:37530464	6	37530464	G/A	rs422336163	1.7114e-10	inLD	LCORL	78	intergenic_variant
Chr6:37530647	6	37530647	T/C	rs401834107	1.7114e-10	inLD	LCORL	78	intergenic_variant
Chr6:37531041	6	37531041	T/A	rs410848159	1.7114e-10	inLD	LCORL	79	intergenic_variant
Chr6:37534141	6	37534141	CATA/CA	rs597119142	1.7114e-10	inLD	LCORL	82	INTERGENIC
Chr6:37540148	6	37540148	A/C	rs406161759	4.10062e-08	inLD	LCORL	88	intergenic_variant
Chr6:37543290	6	37543290	T/A	rs414206120	1.7114e-10	inLD	LCORL	91	intergenic_variant
Chr6:37543513	6	37543513	NA/NA	NA	9.25188e-11	inLD	LCORL	91	intergenic_variant
Chr6:37543544	6	37543544	T/C	rs402676214	1.7114e-10	inLD	LCORL	91	intergenic_variant
Chr6:37543769	6	37543769	A/T	rs429248625	1.7114e-10	inLD	LCORL	91	intergenic_variant
Chr6:37548627	6	37548627	C/G	rs427054230	1.7114e-10	inLD	LCORL	96	intergenic_variant
Chr6:37549257	6	37549257	G/A	rs400058960	1.7114e-10	inLD	LCORL	97	intergenic_variant
Chr6:37550818	6	37550818	C/T	rs421235589	1.7114e-10	inLD	LCORL	98	intergenic_variant
Chr6:37551450	6	37551450	A/G	rs415579497	1.7114e-10	inLD	LCORL	99	intergenic_variant
Chr6:37552552	6	37552552	A/T	rs598527777	1.7114e-10	inLD			intergenic_variant
Chr6:37559817	6	37559817	T/C	rs415866353	2.65809e-10	inLD			intergenic_variant
Chr6:37560813	6	37560813	G/T	rs399672970	2.65809e-10	inLD			intergenic_variant
Chr6:37562904	6	37562904	C/T	rs410213493	3.27559e-10	inLD			intergenic_variant
Chr6:37563219	6	37563219	NA/NA	NA	3.27559e-10	inLD			intergenic_variant
Chr6:37563796	6	37563796	A/C	rs398540836	3.27559e-10	inLD			intergenic_variant
Chr6:37563864	6	37563864	C/T	rs411925633	3.27559e-10	inLD			intergenic_variant
Chr6:37564345	6	37564345	C/T	rs423688612	3.86637e-10	inLD			intergenic_variant
Chr6:37564596	6	37564596	A/G	rs419499755	3.27559e-10	inLD			intergenic_variant
Chr6:37565897	6	37565897	A/G	rs409060062	3.27559e-10	inLD			intergenic_variant
Chr6:37567054	6	37567054	T/A	rs408060289	3.27559e-10	inLD			intergenic_variant
Chr6:37569212	6	37569212	T/C	rs414482189	3.27559e-10	inLD			intergenic_variant
Chr6:37569606	6	37569606	G/A	rs426513981	3.27559e-10	inLD			intergenic_variant
Chr6:37574727	6	37574727	G/C	rs405326441	2.84613e-10	inLD			intergenic_variant
Chr6:37576474	6	37576474	C/T	rs418973924	2.87976e-10	inLD			intergenic_variant
Chr6:37577194	6	37577194	C/T	rs426679246	2.84613e-10	inLD			intergenic_variant
Chr6:37579096	6	37579096	G/A	rs428539582	2.84613e-10	inLD			intergenic_variant
Chr6:37582663	6	37582663	G/A	rs414272858	2.66296e-10	inLD			intergenic_variant
Chr6:37582678	6	37582678	C/T	rs423406559	2.66296e-10	inLD			intergenic_variant
Chr6:37582988	6	37582988	T/C	rs416108727	2.66296e-10	inLD			intergenic_variant
Chr6:37583066	6	37583066	A/G	rs425149846	2.66296e-10	inLD			intergenic_variant
Chr6:37583111	6	37583111	C/T	rs405768815	2.66296e-10	inLD			intergenic_variant
Chr6:37583774	6	37583774	C/A	rs419601775	2.66296e-10	inLD			intergenic_variant
Chr6:37583917	6	37583917	T/C	rs413312514	2.66296e-10	inLD			intergenic_variant
Chr6:37584721	6	37584721	TAA/TA	rs592499141	2.66296e-10	inLD			INTERGENIC
Chr6:37585596	6	37585596	T/C	rs415604754	2.66296e-10	inLD			intergenic_variant
Chr6:37585603	6	37585603	C/T	rs428647111	2.66296e-10	inLD			intergenic_variant
Chr6:37585644	6	37585644	C/T	rs409362453	2.66296e-10	inLD			intergenic_variant
Chr6:37586877	6	37586877	T/C	rs405371632	2.66296e-10	inLD			intergenic_variant
Chr6:37586919	6	37586919	AG/AAGG	rs591166953	2.44359e-10	inLD			INTERGENIC
Chr6:37587326	6	37587326	T/C	rs419978779	2.66296e-10	inLD			intergenic_variant
Chr6:37587409	6	37587409	G/A	rs409975329	2.66296e-10	inLD			intergenic_variant
Chr6:37587641	6	37587641	G/A	rs399636326	2.66296e-10	inLD			intergenic_variant
Chr6:37587659	6	37587659	TATTCATT/TATT	rs600853189	2.66296e-10	inLD			INTERGENIC
Chr6:37587663	6	37587663	NA/NA	NA	8.84683e-10	inLD			intergenic_variant
Chr6:37587939	6	37587939	T/A	rs414564142	2.66296e-10	inLD			intergenic_variant
Chr6:37592118	6	37592118	C/T	rs423152939	4.13061e-10	inLD			intergenic_variant
Chr6:37595174	6	37595174	T/C	rs425293146	4.13061e-10	inLD			intergenic_variant
Chr6:37609194	6	37609194	A/G	rs398629380	1.60449e-10	inLD			intergenic_variant
Chr6:37619896	6	37619896	A/G	rs420771743	1.68824e-10	inLD			intergenic_variant
Chr6:37626020	6	37626020	C/A	rs415690967	1.58638e-10	inLD			intergenic_variant
Chr6:37626090	6	37626090	A/G	rs428706759	1.58638e-10	inLD			intergenic_variant
Chr6:37626308	6	37626308	T/A	rs418544465	1.58638e-10	inLD			intergenic_variant
Chr6:37626316	6	37626316	A/G	rs427842583	1.58638e-10	inLD			intergenic_variant
Chr6:37626344	6	37626344	T/C	rs408146959	1.58638e-10	inLD			intergenic_variant
Chr6:37626686	6	37626686	A/G	rs421598261	1.58638e-10	inLD			intergenic_variant
Chr6:37627110	6	37627110	C/T	rs420139812	1.58638e-10	inLD			intergenic_variant
Chr6:37627500	6	37627500	A/C	rs399653417	1.58638e-10	inLD			intergenic_variant
Chr6:37627763	6	37627763	T/C	rs402547843	1.58638e-10	inLD			intergenic_variant
Chr6:37627941	6	37627941	C/A	rs414610688	1.58638e-10	inLD			intergenic_variant
Chr6:37628433	6	37628433	G/A	rs407174250	1.58638e-10	inLD			intergenic_variant
Chr6:37628753	6	37628753	A/G	rs399737007	1.58638e-10	inLD			intergenic_variant
Chr6:37628843	6	37628843	C/T	rs421933689	1.58638e-10	inLD			intergenic_variant
Chr6:37629779	6	37629779	C/T	rs410600168	1.58638e-10	inLD			intergenic_variant
Chr6:37629960	6	37629960	T/C	rs423707403	1.58638e-10	inLD			intergenic_variant
Chr6:37629990	6	37629990	G/C	rs404376835	1.58638e-10	inLD			intergenic_variant
Chr6:37630315	6	37630315	C/G	rs416352907	1.58638e-10	inLD			intergenic_variant
Chr6:37630437	6	37630437	A/G	rs429573088	1.58638e-10	inLD			intergenic_variant
Chr6:37630448	6	37630448	G/A	rs410005087	1.58638e-10	inLD			intergenic_variant
Chr6:37630484	6	37630484	A/G	rs419335267	1.58638e-10	inLD			intergenic_variant
Chr6:37630597	6	37630597	GTTTTTTT/GTTTTTTTT	rs595809155	1.58638e-10	inLD			INTERGENIC
Chr6:37630958	6	37630958	T/A	rs420942025	1.58638e-10	inLD			intergenic_variant
Chr6:37631403	6	37631403	NA/NA	NA	1.8171e-10	inLD			intergenic_variant
Chr6:37631414	6	37631414	A/G	rs404276320	1.58638e-10	inLD			intergenic_variant
Chr6:37631603	6	37631603	T/C	rs426782161	1.66636e-10	inLD			intergenic_variant
Chr6:37631634	6	37631634	C/T	rs403222748	1.66636e-10	inLD			intergenic_variant
Chr6:37631737	6	37631737	T/TA	rs599451536	1.66636e-10	inLD			INTERGENIC
Chr6:37631777	6	37631777	C/T	rs429658484	1.66636e-10	inLD			intergenic_variant
Chr6:37631966	6	37631966	C/T	rs415150289	1.68824e-10	inLD			intergenic_variant
Chr6:37632017	6	37632017	G/A	rs428452745	1.68824e-10	inLD			intergenic_variant
Chr6:37632116	6	37632116	A/G	rs422097349	1.68824e-10	inLD			intergenic_variant
Chr6:37632149	6	37632149	C/T	rs427437018	1.68824e-10	inLD			intergenic_variant
Chr6:37632383	6	37632383	T/C	rs605217471	1.68824e-10	inLD			intergenic_variant
Chr6:37632406	6	37632406	G/A	rs401494180	1.68824e-10	inLD			intergenic_variant
Chr6:37633040	6	37633040	NA/NA	NA	1.70817e-10	inLD			intergenic_variant
Chr6:37633076	6	37633076	NA/NA	NA	1.70817e-10	inLD			intergenic_variant
Chr6:37633126	6	37633126	NA/NA	NA	1.70817e-10	inLD			intergenic_variant
Chr6:37633299	6	37633299	C/T	rs412325563	1.70817e-10	inLD			intergenic_variant
Chr6:37633358	6	37633358	G/A	rs406087266	1.70817e-10	inLD			intergenic_variant
Chr6:37633397	6	37633397	A/G	rs424492718	1.70817e-10	inLD			intergenic_variant
Chr6:37633699	6	37633699	C/T	rs418333030	1.70817e-10	inLD			intergenic_variant
Chr6:37633703	6	37633703	T/C	rs427139139	1.70817e-10	inLD			intergenic_variant
Chr6:37633959	6	37633959	A/G	rs416962231	1.70817e-10	inLD			intergenic_variant
Chr6:37634038	6	37634038	C/T	rs430403668	1.70817e-10	inLD			intergenic_variant
Chr6:37634098	6	37634098	T/A	rs406615996	1.70817e-10	inLD			intergenic_variant
Chr6:37634736	6	37634736	A/G	rs399177563	1.70817e-10	inLD			intergenic_variant
Chr6:37634951	6	37634951	A/G	rs411339093	9.69663e-11	inLD			intergenic_variant
Chr6:37635673	6	37635673	A/T	rs415975100	9.69663e-11	inLD			intergenic_variant
Chr6:37635750	6	37635750	T/C	rs409726587	9.70514e-11	inLD			intergenic_variant
Chr6:37635781	6	37635781	T/C	rs418569965	9.70514e-11	inLD			intergenic_variant
Chr6:37635802	6	37635802	CAGAGA/CAGA	rs596230839	9.53618e-11	inLD			INTERGENIC
Chr6:37636122	6	37636122	A/C	rs408398376	9.52778e-11	inLD			intergenic_variant
Chr6:37637256	6	37637256	T/C	rs401001840	9.52778e-11	inLD			intergenic_variant
Chr6:37637352	6	37637352	T/C	rs414342055	9.52778e-11	inLD			intergenic_variant
Chr6:37637395	6	37637395	C/T	rs423210347	9.52778e-11	inLD			intergenic_variant
Chr6:37637400	6	37637400	A/G	rs404018038	9.52778e-11	inLD			intergenic_variant
Chr6:37637540	6	37637540	NA/NA	NA	9.52778e-11	inLD			intergenic_variant
Chr6:37638154	6	37638154	TAGTCAGTCA/TAGTCA	rs603229554	9.52778e-11	inLD			INTERGENIC
Chr6:37638534	6	37638534	T/C	rs428178120	9.52778e-11	inLD			intergenic_variant
Chr6:37639091	6	37639091	C/A	rs420347847	9.52778e-11	inLD			intergenic_variant
Chr6:37639256	6	37639256	G/T	rs419414949	9.52778e-11	inLD			intergenic_variant
Chr6:37639573	6	37639573	T/C	rs412064294	9.53618e-11	inLD			intergenic_variant
Chr6:37639584	6	37639584	T/A	rs424992710	9.52778e-11	inLD			intergenic_variant
Chr6:37639800	6	37639800	T/G	rs414938323	9.52778e-11	inLD			intergenic_variant
Chr6:37640268	6	37640268	G/T	rs407394451	9.52778e-11	inLD			intergenic_variant
Chr6:37640517	6	37640517	A/G	rs398884480	9.52778e-11	inLD			intergenic_variant
Chr6:37640816	6	37640816	A/AC	rs604439344	9.52778e-11	inLD			INTERGENIC
Chr6:37640863	6	37640863	T/C	rs429741149	9.52778e-11	inLD			intergenic_variant
Chr6:37641825	6	37641825	A/T	rs411003460	9.52778e-11	inLD			intergenic_variant
Chr6:37643321	6	37643321	NA/NA	NA	9.52778e-11	inLD			INTERGENIC
Chr6:37644900	6	37644900	A/G	rs400752903	9.52778e-11	inLD			intergenic_variant
Chr6:37645859	6	37645859	A/C	rs405385184	9.52778e-11	inLD			intergenic_variant
Chr6:37647760	6	37647760	T/C	rs409919538	9.52778e-11	inLD			intergenic_variant
Chr6:37653089	6	37653089	G/C	rs404876840	9.52778e-11	inLD			intergenic_variant
Chr6:37653709	6	37653709	G/A	rs415893613	9.52778e-11	inLD			intergenic_variant
Chr6:37655553	6	37655553	A/G	rs417719407	9.26324e-11	inLD			intergenic_variant
Chr6:37660927	6	37660927	T/C	rs420072151	9.65129e-11	inLD			intergenic_variant
Chr6:37663019	6	37663019	G/A	rs398247593	9.65129e-11	inLD			intergenic_variant
Chr6:37663892	6	37663892	C/G	rs417415863	4.26674e-07	inLD			intergenic_variant
Chr6:37664403	6	37664403	CTTTTT/CTTTT	rs588048334	4.26674e-07	inLD			INTERGENIC
Chr6:37665142	6	37665142	T/C	rs418100426	4.26674e-07	inLD			intergenic_variant
Chr6:37665151	6	37665151	C/A	rs427071235	4.26674e-07	inLD			intergenic_variant
Chr6:37665225	6	37665225	A/G	rs420607685	4.26674e-07	inLD			intergenic_variant
Chr6:37665386	6	37665386	G/A	rs419673324	4.26674e-07	inLD			intergenic_variant
Chr6:37665468	6	37665468	A/G	rs400252350	4.26674e-07	inLD			intergenic_variant
Chr6:37665609	6	37665609	T/A	rs422658966	4.26674e-07	inLD			intergenic_variant
Chr6:37666980	6	37666980	A/G	rs403549621	4.26674e-07	inLD			intergenic_variant
Chr6:37669187	6	37669187	G/T	rs400935157	6.93477e-10	inLD			intergenic_variant
Chr6:37670113	6	37670113	G/C	rs399719348	7.52788e-10	inLD			intergenic_variant
Chr6:37676407	6	37676407	A/G	rs423109336	4.87361e-12	TOP			intergenic_variant
Chr6:37689350	6	37689350	T/C	rs412061916	3.96634e-10	inLD			intergenic_variant
Chr6:37694179	6	37694179	A/G	rs409846687	8.06775e-10	inLD			intergenic_variant
Chr6:37694787	6	37694787	T/C	rs423689067	4.47147e-10	inLD			intergenic_variant
Chr6:37704960	6	37704960	A/T	rs423885827	3.44811e-10	inLD			intergenic_variant
Chr6:37708864	6	37708864	A/G	rs399426196	2.97852e-09	inLD			intergenic_variant
Chr6:37710922	6	37710922	A/G	rs400094437	2.67624e-09	inLD			intergenic_variant
Chr6:52666100	6	52666100	NA/NA	NA	7.55174e-06	TOP			intergenic_variant
Chr6:85380439	6	85380439	NA/NA	NA	2.941e-06	TOP	CABS1	41	intergenic_variant
Chr6:95479384	6	95479384	G/C	rs599761835	5.39413e-06	TOP	PRKG2	20	intergenic_variant
Chr6:102019571	6	102019571	NA/NA	NA	2.08248e-07	TOP	SPARCL1	0	intron_variant
Chr7:11454863	7	11454863	A/C	rs400060021	5.8671e-07	TOP	TXNDC16	0	intron_variant
Chr7:11485285	7	11485285	CTTTT/CTTT	rs604100324	9.94413e-06	inLD	TXNDC16	4.5	downstream_gene_variant
Chr7:30377493	7	30377493	NA/NA	NA	7.28331e-06	TOP			intergenic_variant
Chr7:42675025	7	42675025	NA/NA	NA	8.32732e-06	TOP	TRIP4	0	intron_variant
Chr7:47155295	7	47155295	NA/NA	NA	1.48629e-08	TOP	FOXB1	99	intergenic_variant
Chr7:47172555	7	47172555	C/G	rs605547541	1.48629e-08	inLD	FOXB1	82	intergenic_variant
Chr7:47182778	7	47182778	A/G	rs589767796	7.98301e-08	inLD	FOXB1	72	intergenic_variant
Chr7:51193056	7	51193056	G/A	rs419326605	1.22502e-07	TOP	RFX7	23.6	intergenic_variant
Chr7:67960055	7	67960055	C/A	rs407675623	6.02447e-07	inLD			intergenic_variant
Chr7:67964614	7	67964614	A/G	rs404635500	6.02447e-07	inLD			intergenic_variant
Chr7:67967574	7	67967574	TG/T	rs605973567	6.02447e-07	inLD			INTERGENIC
Chr7:67968064	7	67968064	G/C	rs411102911	6.02447e-07	inLD			intergenic_variant
Chr7:67969344	7	67969344	A/G	rs415514212	6.02447e-07	inLD			intergenic_variant
Chr7:67971640	7	67971640	T/C	rs427777327	6.02447e-07	inLD			intergenic_variant
Chr7:67976100	7	67976100	T/C	rs423033917	2.84108e-07	inLD			intergenic_variant
Chr7:67980579	7	67980579	A/G	rs411115742	1.38116e-07	TOP			intergenic_variant
Chr7:67980669	7	67980669	A/G	rs412333183	3.96201e-07	inLD			intergenic_variant
Chr7:67981548	7	67981548	C/T	rs409842724	3.96201e-07	inLD			intergenic_variant
Chr7:67987438	7	67987438	C/T	rs398337291	3.96201e-07	inLD			intergenic_variant
Chr7:67988943	7	67988943	CCTTC/CC	rs592554884	3.96201e-07	inLD			INTERGENIC
Chr7:67991080	7	67991080	T/A	rs429275714	3.96201e-07	inLD			intergenic_variant
Chr7:67992703	7	67992703	A/T	rs421247455	3.96201e-07	inLD			intergenic_variant
Chr7:67994572	7	67994572	G/A	rs422301642	3.96201e-07	inLD			intergenic_variant
Chr7:67997588	7	67997588	G/A	rs404773961	3.96201e-07	inLD			intergenic_variant
Chr7:68024283	7	68024283	C/T	rs415725709	4.14467e-06	inLD			intergenic_variant
Chr7:68027302	7	68027302	G/A	rs424950564	3.60527e-06	inLD			intergenic_variant
Chr7:74917221	7	74917221	NA/NA	NA	8.07351e-06	TOP			intergenic_variant
Chr7:81293793	7	81293793	C/T	rs601881105	2.89147e-06	inLD	DPF3	25	intergenic_variant
Chr7:81302233	7	81302233	T/C	rs416538496	1.96411e-06	TOP	DPF3	33	intergenic_variant
Chr7:81306641	7	81306641	T/A	rs604350346	1.96411e-06	inLD	DPF3	37	intergenic_variant
Chr7:81306880	7	81306880	A/G	rs589675638	1.96411e-06	inLD	DPF3	38	intergenic_variant
Chr7:87974641	7	87974641	NA/NA	NA	9.44774e-06	TOP			intergenic_variant
Chr8:10190988	8	10190988	C/G	rs595130601	2.25513e-07	TOP	DOPEY1	0	intron_variant
Chr8:10194262	8	10194262	T/A	rs601617539	2.25513e-07	inLD	DOPEY1	0	intron_variant
Chr8:14422033	8	14422033	C/T	rs411207585	2.56516e-06	inLD			intergenic_variant
Chr8:14422353	8	14422353	A/G	rs421037602	2.58963e-06	inLD			intergenic_variant
Chr8:14422468	8	14422468	G/C	rs414334225	2.58963e-06	inLD			intergenic_variant
Chr8:14422632	8	14422632	NA/NA	NA	7.77628e-07	TOP			intergenic_variant
Chr8:14422838	8	14422838	G/C	rs400074958	2.58963e-06	inLD			intergenic_variant
Chr8:14423333	8	14423333	A/G	rs406840719	5.73235e-06	inLD			intergenic_variant
Chr8:14425141	8	14425141	C/A	rs422584321	5.73235e-06	inLD			intergenic_variant
Chr8:14426493	8	14426493	G/A	rs402706277	6.62063e-06	inLD			intergenic_variant
Chr8:14426555	8	14426555	C/A	rs424424303	6.62063e-06	inLD			intergenic_variant
Chr8:14654105	8	14654105	G/A	rs403951439	9.84318e-06	TOP			intergenic_variant
Chr8:14655345	8	14655345	T/C	rs417202841	4.25289e-06	inLD			intergenic_variant
Chr8:14657734	8	14657734	A/T	rs409849384	5.59728e-06	inLD			intergenic_variant
Chr8:14658679	8	14658679	A/G	rs404224668	6.41877e-06	inLD			intergenic_variant
Chr8:29534041	8	29534041	NA/NA	NA	1.22827e-07	TOP	SOBP	0	intron_variant
Chr8:31539397	8	31539397	C/A	rs403932752	1.06805e-07	TOP	PREP	83	intergenic_variant
Chr8:31542567	8	31542567	NA/NA	NA	4.99279e-06	inLD	PREP	80	intergenic_variant
Chr8:32326708	8	32326708	A/G	rs593687759	2.75232e-06	TOP	HACE1	0	intron_variant
Chr8:32327216	8	32327216	A/G	rs160232044	1.10889e-06	inLD	HACE1	0	intron_variant
Chr8:44615716	8	44615716	NA/NA	NA	8.90498e-06	TOP			intron_variant
Chr8:55260452	8	55260452	NA/NA	NA	3.40829e-06	TOP	TMEM244	57	intergenic_variant
Chr8:64600983	8	64600983	A/G	rs604540889	7.14752e-07	TOP			intergenic_variant
Chr8:84010612	8	84010612	NA/NA	NA	4.17891e-08	TOP	PARK2	0	intron_variant
Chr9:6928313	9	6928313	A/G	rs420733397	5.50335e-13	inLD			intergenic_variant
Chr9:6987650	9	6987650	A/G	rs408881206	2.66318e-13	TOP			intergenic_variant
Chr9:29972646	9	29972646	G/C	rs424647830	5.91869e-06	inLD			intergenic_variant
Chr9:29973230	9	29973230	G/A	rs409691586	5.91869e-06	inLD			intergenic_variant
Chr9:29973331	9	29973331	C/T	rs414846017	4.59015e-06	TOP			intergenic_variant
Chr9:29973651	9	29973651	C/T	rs398686395	5.91869e-06	inLD			intergenic_variant
Chr9:29973700	9	29973700	A/G	rs407958349	5.91869e-06	inLD			intergenic_variant
Chr9:29973809	9	29973809	G/T	rs421410269	5.91869e-06	inLD			intergenic_variant
Chr9:29974004	9	29974004	T/C	rs401946813	5.91869e-06	inLD			intergenic_variant
Chr9:29974324	9	29974324	G/A	rs401040167	5.91869e-06	inLD			intergenic_variant
Chr9:29975113	9	29975113	C/T	rs402264809	5.91869e-06	inLD			intergenic_variant
Chr9:29975148	9	29975148	A/G	rs415617892	5.44453e-06	inLD			intergenic_variant
Chr9:38593092	9	38593092	G/C	rs423151159	7.03804e-06	TOP			intergenic_variant
Chr9:43069246	9	43069246	T/G	rs402104863	8.86636e-06	TOP	PDE7A	78	intergenic_variant
Chr9:73030993	9	73030993	NA/NA	NA	2.76248e-06	TOP	RIMS2	0	intron_variant
Chr9:82254047	9	82254047	G/A	rs594382970	8.2931e-07	TOP	ESRP1	0	intron_variant
Chr9:82259288	9	82259288	A/G	rs602153084	8.2931e-07	inLD	ESRP1	0	intron_variant
Chr9:82266337	9	82266337	TGAAGAAGAAG/TGAAGAAG	rs593233669	8.2931e-07	inLD	ESRP1	0	intron_variant
Chr9:82271124	9	82271124	G/C	rs597536903	8.2931e-07	inLD	ESRP1	0	intron_variant
Chr9:82273785	9	82273785	C/A	rs593555294	8.2931e-07	inLD	ESRP1	0	intron_variant
Chr9:82274623	9	82274623	C/T	rs598383542	8.2931e-07	inLD	ESRP1	0	intron_variant
Chr9:82275093	9	82275093	G/A	rs604887780	8.2931e-07	inLD	ESRP1	0	intron_variant
Chr9:82276492	9	82276492	C/T	rs592372491	8.2931e-07	inLD	ESRP1	0	intron_variant
Chr9:82279684	9	82279684	C/T	rs605855230	8.2931e-07	inLD	ESRP1	0	intron_variant
Chr9:86921013	9	86921013	NA/NA	NA	3.66687e-06	TOP	MMP16	58	intergenic_variant
Chr10:35214343	10	35214343	NA/NA	NA	1.9408e-06	inLD			intergenic_variant
Chr10:35310820	10	35310820	ACCCCC/ACCCC	rs606038778	1.56698e-06	TOP			INTERGENIC
Chr11:11843550	11	11843550	GAAAAAAA/GAAAAAA	rs599644924	7.3243e-06	TOP	BCAS3	0	intron_variant
Chr11:13436499	11	13436499	G/A	rs592757339	3.12275e-07	TOP	SYNRG	0	intron_variant
Chr11:25986593	11	25986593	T/C	rs420443827	2.36285e-08	TOP	KIF1C	18	intergenic_variant
Chr11:41736625	11	41736625	G/A	rs421115249	7.69295e-06	TOP	KAT2A	0	synonymous_variant
Chr11:57436231	11	57436231	A/G	rs421972165	5.27947e-06	inLD	SLC39A11	53	intergenic_variant
Chr11:57436239	11	57436239	T/C	rs398439788	2.27458e-06	TOP	SLC39A11	53	intergenic_variant
Chr11:57437233	11	57437233	C/T	rs419664975	4.77797e-06	inLD	SLC39A11	54	intergenic_variant
Chr11:60262973	11	60262973	T/G	rs425664174	3.53103e-06	TOP	ABCA10	0	intron_variant
Chr12:1423035	12	1423035	G/A	rs600223335	8.56574e-06	TOP	PPP1R15B	20	intergenic_variant
Chr12:1429540	12	1429540	T/C	rs590817818	8.68272e-06	inLD	PPP1R15B	13	intergenic_variant
Chr12:2671382	12	2671382	G/C	rs417481702	9.68734e-06	TOP	MFSD4	0	intron_variant
Chr12:16459161	12	16459161	G/A	rs600945412	1.66688e-06	TOP			intergenic_variant
Chr12:16459503	12	16459503	T/C	rs594947618	1.66688e-06	inLD			intergenic_variant
Chr12:16460103	12	16460103	A/G	rs587942259	1.66688e-06	inLD			intergenic_variant
Chr12:16460337	12	16460337	NA/NA	NA	1.66688e-06	inLD			INTERGENIC
Chr12:16460437	12	16460437	GCTC/GCTCCTC	rs604631469	1.66688e-06	inLD			INTERGENIC
Chr12:16461022	12	16461022	G/T	rs590708115	1.66688e-06	inLD			intergenic_variant
Chr12:16462691	12	16462691	T/C	rs590179103	1.66688e-06	inLD			intergenic_variant
Chr12:22358726	12	22358726	C/A	rs429646919	7.06721e-06	inLD	MARCH02	0	intron_variant
Chr12:22358793	12	22358793	C/T	rs409500413	7.06721e-06	inLD	MARCH02	0	intron_variant
Chr12:22358816	12	22358816	T/C	rs414543523	7.09066e-06	inLD	MARCH02	0	intron_variant
Chr12:22358853	12	22358853	A/C	rs428095444	7.09066e-06	inLD	MARCH02	0	intron_variant
Chr12:22359659	12	22359659	G/T	rs412995311	5.56228e-06	TOP	MARCH02	0	intron_variant
Chr12:22360051	12	22360051	C/T	rs406268520	5.56228e-06	inLD	MARCH02	0	intron_variant
Chr12:22361009	12	22361009	T/C	rs425926549	8.9516e-06	inLD	MARCH02	0	intron_variant
Chr12:53490893	12	53490893	NA/NA	NA	5.77403e-06	TOP	RABGAP1L	90	intergenic_variant
Chr12:55856771	12	55856771	G/A	rs415928239	1.02734e-06	TOP	PAPPA2	0	intron_variant
Chr12:62849752	12	62849752	A/C	rs414345903	8.10324e-06	TOP	RGL1	42	intergenic_variant
Chr12:70475102	12	70475102	NA/NA	NA	4.88872e-07	TOP	KCNH1	0	intron_variant
Chr12:71641048	12	71641048	A/G	rs423911403	5.17049e-06	TOP	IRF6	1.9	upstream_gene_variant
Chr12:72664863	12	72664863	T/C	rs598126335	2.54378e-07	TOP			intergenic_variant
Chr12:72674643	12	72674643	GGTGAGT/GGT	rs593324765	2.54378e-07	inLD			INTERGENIC
Chr12:72676566	12	72676566	NA/NA	NA	2.54378e-07	inLD			intergenic_variant
Chr13:12632164	13	12632164	NA/NA	NA	2.1497e-09	TOP			intergenic_variant
Chr13:23618004	13	23618004	C/T	rs416346630	9.74785e-06	TOP			intergenic_variant
Chr13:23618070	13	23618070	C/T	rs417282265	9.74785e-06	inLD			intergenic_variant
Chr13:46559750	13	46559750	A/G	rs399704085	7.83749e-06	TOP	PCNA	55	intergenic_variant
Chr13:51750430	13	51750430	C/T	rs193640106	3.08192e-06	TOP	EBF4	0.5	downstream_gene_variant
Chr13:62779963	13	62779963	T/C	rs408345628	3.05113e-07	inLD	RALY	72	intergenic_variant
Chr13:62780289	13	62780289	GAAAAAAAAAA/GAAAAAAAAA	rs589486975	3.04578e-07	inLD	RALY	72	INTERGENIC
Chr13:62782059	13	62782059	A/G	rs428293440	4.07844e-07	inLD	RALY	70	intergenic_variant
Chr13:62782071	13	62782071	G/A	rs408848463	4.07844e-07	inLD	RALY	70	intergenic_variant
Chr13:62782134	13	62782134	C/T	rs417611566	4.11764e-07	inLD	RALY	70	intergenic_variant
Chr13:62782238	13	62782238	T/C	rs420586878	3.14561e-07	inLD	RALY	70	intergenic_variant
Chr13:62782308	13	62782308	A/G	rs401404173	1.96203e-07	inLD	RALY	70	intergenic_variant
Chr13:62783029	13	62783029	NA/NA	NA	6.60998e-06	inLD	RALY	69	INTERGENIC
Chr13:62783031	13	62783031	NA/NA	NA	6.60998e-06	inLD	RALY	69	intergenic_variant
Chr13:62783470	13	62783470	A/G	rs424068583	2.38878e-07	inLD	RALY	69	intergenic_variant
Chr13:62784003	13	62784003	C/A	rs416640186	2.28136e-07	inLD	RALY	68	intergenic_variant
Chr13:62784104	13	62784104	A/G	rs430088927	2.28136e-07	inLD	RALY	68	intergenic_variant
Chr13:62784115	13	62784115	AGACC/A	rs596675694	2.28136e-07	inLD	RALY	68	INTERGENIC
Chr13:62784498	13	62784498	C/T	rs419297484	2.28136e-07	inLD	RALY	68	intergenic_variant
Chr13:62784568	13	62784568	T/C	rs412973982	2.74831e-07	inLD	RALY	68	intergenic_variant
Chr13:62784839	13	62784839	T/C	rs422304567	2.28136e-07	inLD	RALY	67	intergenic_variant
Chr13:62785028	13	62785028	T/C	rs412145384	2.28136e-07	inLD	RALY	67	intergenic_variant
Chr13:62785511	13	62785511	G/A	rs404575037	2.28136e-07	inLD	RALY	67	intergenic_variant
Chr13:62785524	13	62785524	T/C	rs422911901	2.28136e-07	inLD	RALY	67	intergenic_variant
Chr13:62785576	13	62785576	C/T	rs403728074	2.28136e-07	inLD	RALY	67	intergenic_variant
Chr13:62785912	13	62785912	A/G	rs429086402	2.28136e-07	inLD	RALY	66	intergenic_variant
Chr13:62786020	13	62786020	C/T	rs410150919	2.28136e-07	inLD	RALY	66	intergenic_variant
Chr13:62786228	13	62786228	G/A	rs419518047	2.28136e-07	inLD	RALY	66	intergenic_variant
Chr13:62786325	13	62786325	A/G	rs428665108	2.28136e-07	inLD	RALY	66	intergenic_variant
Chr13:62786738	13	62786738	C/G	rs401900007	2.28136e-07	inLD	RALY	65	intergenic_variant
Chr13:62786775	13	62786775	T/C	rs413758113	2.28136e-07	inLD	RALY	65	intergenic_variant
Chr13:62786877	13	62786877	CA/CAGGCTTATTCTTA	rs591219616	2.74831e-07	inLD	RALY	65	INTERGENIC
Chr13:62786905	13	62786905	G/A	rs415601010	2.74831e-07	inLD	RALY	65	intergenic_variant
Chr13:62787324	13	62787324	T/C	rs407831371	2.28136e-07	inLD	RALY	65	intergenic_variant
Chr13:62787354	13	62787354	A/G	rs401895511	2.28136e-07	inLD	RALY	65	intergenic_variant
Chr13:62787427	13	62787427	G/C	rs420135604	2.28136e-07	inLD	RALY	65	intergenic_variant
Chr13:62788044	13	62788044	C/T	rs418439578	2.28136e-07	inLD	RALY	64	intergenic_variant
Chr13:62788104	13	62788104	C/T	rs427779790	2.28136e-07	inLD	RALY	64	intergenic_variant
Chr13:62788177	13	62788177	A/G	rs417068961	2.28136e-07	inLD	RALY	64	intergenic_variant
Chr13:62788232	13	62788232	C/T	rs430252026	1.9872e-07	inLD	RALY	64	intergenic_variant
Chr13:62788485	13	62788485	T/C	rs400911531	1.9872e-07	inLD	RALY	64	intergenic_variant
Chr13:62788766	13	62788766	G/A	rs411923221	3.03676e-07	inLD	RALY	63	intergenic_variant
Chr13:62788774	13	62788774	A/G	rs420896222	1.9872e-07	inLD	RALY	63	intergenic_variant
Chr13:62789412	13	62789412	T/C	rs423559841	1.9872e-07	inLD	RALY	63	intergenic_variant
Chr13:62789483	13	62789483	GCATATACATATA/GCATATA	rs605606884	3.78687e-07	inLD	RALY	63	INTERGENIC
Chr13:62789495	13	62789495	A/G	rs592905515	1.9872e-07	inLD	RALY	63	intergenic_variant
Chr13:62789524	13	62789524	C/T	rs404071608	1.9872e-07	inLD	RALY	63	intergenic_variant
Chr13:62789528	13	62789528	C/G	rs417476666	1.9872e-07	inLD	RALY	63	intergenic_variant
Chr13:62790202	13	62790202	G/A	rs422003150	2.818e-07	inLD	RALY	62	intergenic_variant
Chr13:62790372	13	62790372	NA/NA	NA	1.80478e-07	inLD	RALY	62	intergenic_variant
Chr13:62790537	13	62790537	T/G	rs407671212	1.80478e-07	inLD	RALY	62	intergenic_variant
Chr13:62790771	13	62790771	T/C	rs421107685	3.20681e-07	inLD	RALY	61	intergenic_variant
Chr13:62790805	13	62790805	T/C	rs401662813	3.20681e-07	inLD	RALY	61	intergenic_variant
Chr13:62790860	13	62790860	C/T	rs410446293	3.20681e-07	inLD	RALY	61	intergenic_variant
Chr13:62791053	13	62791053	AC/ACTC	rs595784237	3.51906e-07	inLD	RALY	61	INTERGENIC
Chr13:62791415	13	62791415	G/A	rs400331916	3.51906e-07	inLD	RALY	61	intergenic_variant
Chr13:62791776	13	62791776	G/A	rs422917428	3.51906e-07	inLD	RALY	60	intergenic_variant
Chr13:62792289	13	62792289	A/G	rs403994120	1.80478e-07	inLD	RALY	60	intergenic_variant
Chr13:62792453	13	62792453	A/T	rs413258039	1.80478e-07	inLD	RALY	60	intergenic_variant
Chr13:62792880	13	62792880	C/T	rs415168174	2.60198e-07	inLD	RALY	59	intergenic_variant
Chr13:62792939	13	62792939	G/A	rs428578298	2.60198e-07	inLD	RALY	59	intergenic_variant
Chr13:62792954	13	62792954	A/G	rs420799836	2.60198e-07	inLD	RALY	59	intergenic_variant
Chr13:62792977	13	62792977	A/G	rs430164172	2.60198e-07	inLD	RALY	59	intergenic_variant
Chr13:62793135	13	62793135	A/T	rs419682941	1.80478e-07	inLD	RALY	59	intergenic_variant
Chr13:62793271	13	62793271	T/C	rs400192948	1.80478e-07	inLD	RALY	59	intergenic_variant
Chr13:62793428	13	62793428	G/T	rs418752802	1.80478e-07	inLD	RALY	59	intergenic_variant
Chr13:62793438	13	62793438	C/T	rs399395646	1.80478e-07	inLD	RALY	59	intergenic_variant
Chr13:62793450	13	62793450	C/T	rs413285527	1.80478e-07	inLD	RALY	59	intergenic_variant
Chr13:62793982	13	62793982	A/G	rs426450485	1.80478e-07	inLD	RALY	58	intergenic_variant
Chr13:62794021	13	62794021	GCACA/GCA	rs598770582	1.80478e-07	inLD	RALY	58	INTERGENIC
Chr13:62794077	13	62794077	G/A	rs412304647	1.80478e-07	inLD	RALY	58	intergenic_variant
Chr13:62794385	13	62794385	NA/NA	NA	1.41588e-07	inLD	RALY	58	intergenic_variant
Chr13:62794400	13	62794400	G/C	rs425714317	3.46606e-07	inLD	RALY	58	intergenic_variant
Chr13:62794475	13	62794475	T/C	rs405810474	2.89816e-07	inLD	RALY	58	intergenic_variant
Chr13:62794938	13	62794938	A/G	rs406648514	3.46606e-07	inLD	RALY	57	intergenic_variant
Chr13:62795115	13	62795115	C/T	rs415889915	3.46606e-07	inLD	RALY	57	intergenic_variant
Chr13:62795177	13	62795177	T/C	rs429334627	3.46606e-07	inLD	RALY	57	intergenic_variant
Chr13:62795192	13	62795192	A/G	rs409404155	3.46606e-07	inLD	RALY	57	intergenic_variant
Chr13:62795274	13	62795274	C/T	rs399298696	3.46606e-07	inLD	RALY	57	intergenic_variant
Chr13:62795508	13	62795508	CTTTTTTTTTTT/CTTTTTTTTT	rs595921697	3.46606e-07	inLD	RALY	57	INTERGENIC
Chr13:62795797	13	62795797	C/T	rs398921909	3.46606e-07	inLD	RALY	56	intergenic_variant
Chr13:62795842	13	62795842	G/A	rs412275087	3.46606e-07	inLD	RALY	56	intergenic_variant
Chr13:62795876	13	62795876	AGC/AGCACAGGCTCTAGGC	rs594913442	4.92622e-07	inLD	RALY	56	INTERGENIC
Chr13:62796049	13	62796049	C/T	rs425636630	3.46606e-07	inLD	RALY	56	intergenic_variant
Chr13:62796101	13	62796101	T/C	rs410980817	3.46606e-07	inLD	RALY	56	intergenic_variant
Chr13:62796215	13	62796215	A/C	rs424312404	3.46606e-07	inLD	RALY	56	intergenic_variant
Chr13:62796322	13	62796322	G/A	rs418016521	3.46606e-07	inLD	RALY	56	intergenic_variant
Chr13:62796354	13	62796354	G/C	rs423469565	3.46606e-07	inLD	RALY	56	intergenic_variant
Chr13:62796359	13	62796359	C/T	rs402476065	3.46606e-07	inLD	RALY	56	intergenic_variant
Chr13:62796527	13	62796527	T/C	rs415873729	3.46606e-07	inLD	RALY	56	intergenic_variant
Chr13:62796539	13	62796539	T/C	rs429320767	3.46606e-07	inLD	RALY	56	intergenic_variant
Chr13:62796578	13	62796578	G/A	rs409833486	5.12332e-07	inLD	RALY	56	intergenic_variant
Chr13:62796645	13	62796645	T/C	rs414515059	3.46606e-07	inLD	RALY	56	intergenic_variant
Chr13:62796701	13	62796701	T/C	rs427717706	3.46606e-07	inLD	RALY	56	intergenic_variant
Chr13:62796744	13	62796744	T/C	rs408430036	3.46606e-07	inLD	RALY	55	intergenic_variant
Chr13:62796862	13	62796862	T/C	rs421588400	5.12332e-07	inLD	RALY	55	intergenic_variant
Chr13:62796919	13	62796919	A/G	rs427060526	3.46606e-07	inLD	RALY	55	intergenic_variant
Chr13:62796992	13	62796992	C/T	rs408153095	3.46606e-07	inLD	RALY	55	intergenic_variant
Chr13:62797014	13	62797014	C/T	rs421581237	3.46606e-07	inLD	RALY	55	intergenic_variant
Chr13:62797269	13	62797269	C/A	rs402134976	4.56896e-07	inLD	RALY	55	intergenic_variant
Chr13:62797299	13	62797299	T/C	rs420670978	3.46606e-07	inLD	RALY	55	intergenic_variant
Chr13:62797376	13	62797376	C/T	rs400745600	3.46606e-07	inLD	RALY	55	intergenic_variant
Chr13:62797643	13	62797643	G/A	rs423208388	3.46606e-07	inLD	RALY	55	intergenic_variant
Chr13:62798010	13	62798010	G/T	rs403982636	3.46606e-07	inLD	RALY	54	intergenic_variant
Chr13:62798118	13	62798118	C/T	rs411689486	3.46606e-07	inLD	RALY	54	intergenic_variant
Chr13:62798248	13	62798248	T/TTTTGTTAGTAAAAAACCCAAA	rs605191747	3.46606e-07	inLD	RALY	54	INTERGENIC
Chr13:62798389	13	62798389	T/C	rs405611395	3.46606e-07	inLD	RALY	54	intergenic_variant
Chr13:62798706	13	62798706	A/C	rs428132693	3.46606e-07	inLD	RALY	54	intergenic_variant
Chr13:62799243	13	62799243	A/G	rs426797820	2.89816e-07	inLD	RALY	53	intergenic_variant
Chr13:62799291	13	62799291	A/G	rs407548771	3.46606e-07	inLD	RALY	53	intergenic_variant
Chr13:62799320	13	62799320	G/A	rs421497347	3.46606e-07	inLD	RALY	53	intergenic_variant
Chr13:62799440	13	62799440	NA/NA	NA	3.46606e-07	inLD	RALY	53	INTERGENIC
Chr13:62799763	13	62799763	G/A	rs407163360	3.46606e-07	inLD	RALY	52	intergenic_variant
Chr13:62799812	13	62799812	C/A	rs420314872	3.46606e-07	inLD	RALY	52	intergenic_variant
Chr13:62799825	13	62799825	A/G	rs401142628	3.46606e-07	inLD	RALY	52	intergenic_variant
Chr13:62799849	13	62799849	T/C	rs414026111	5.12332e-07	inLD	RALY	52	intergenic_variant
Chr13:62799977	13	62799977	C/G	rs413081601	3.46606e-07	inLD	RALY	52	intergenic_variant
Chr13:62800089	13	62800089	TC/TCC	rs598886032	3.46606e-07	inLD	RALY	52	INTERGENIC
Chr13:62800277	13	62800277	TTTGTTGTT/TTTGTT	rs592146639	2.89816e-07	inLD	RALY	52	INTERGENIC
Chr13:62800495	13	62800495	T/C	rs405531863	3.46606e-07	inLD	RALY	52	intergenic_variant
Chr13:62800558	13	62800558	G/A	rs410718019	7.83615e-08	inLD	RALY	52	intergenic_variant
Chr13:62800979	13	62800979	T/C	rs404746143	5.0312e-07	inLD	RALY	51	intergenic_variant
Chr13:62801122	13	62801122	A/G	rs417545338	5.0312e-07	inLD	RALY	51	intergenic_variant
Chr13:62801194	13	62801194	T/C	rs403338174	5.0312e-07	inLD	RALY	51	intergenic_variant
Chr13:62801776	13	62801776	G/A	rs407120475	5.0312e-07	inLD	RALY	50	intergenic_variant
Chr13:62802267	13	62802267	A/G	rs408913720	4.69506e-07	inLD	RALY	50	intergenic_variant
Chr13:62803172	13	62803172	T/C	rs413883570	4.69506e-07	inLD	RALY	49	intergenic_variant
Chr13:62803424	13	62803424	C/G	rs416653647	4.99863e-07	inLD	RALY	49	intergenic_variant
Chr13:62803548	13	62803548	G/A	rs425933086	4.99863e-07	inLD	RALY	49	intergenic_variant
Chr13:62803654	13	62803654	NA/NA	NA	8.09292e-10	inLD	RALY	49	intergenic_variant
Chr13:62804322	13	62804322	G/A	rs421150284	4.99863e-07	inLD	RALY	48	intergenic_variant
Chr13:62804901	13	62804901	A/G	rs423075972	5.05285e-07	inLD	RALY	47	intergenic_variant
Chr13:62806193	13	62806193	A/G	rs415363187	5.05285e-07	inLD	RALY	46	intergenic_variant
Chr13:62806303	13	62806303	T/C	rs418160817	5.05285e-07	inLD	RALY	46	intergenic_variant
Chr13:62806465	13	62806465	T/C	rs407954329	1.45111e-08	inLD	RALY	46	intergenic_variant
Chr13:62806857	13	62806857	G/A	rs421359117	5.05285e-07	inLD	RALY	45	intergenic_variant
Chr13:62807153	13	62807153	G/A	rs409687360	5.05285e-07	inLD	RALY	45	intergenic_variant
Chr13:62807427	13	62807427	T/C	rs399575255	5.05285e-07	inLD	RALY	45	intergenic_variant
Chr13:62807647	13	62807647	G/A	rs411492684	5.05285e-07	inLD	RALY	45	intergenic_variant
Chr13:62809793	13	62809793	T/A	rs420529777	4.41385e-07	inLD	RALY	42	intergenic_variant
Chr13:62811024	13	62811024	NA/NA	NA	4.83346e-07	inLD	RALY	41	intergenic_variant
Chr13:62811166	13	62811166	A/G	rs417766650	4.83346e-07	inLD	RALY	41	intergenic_variant
Chr13:62811227	13	62811227	NA/NA	NA	4.83346e-07	inLD	RALY	41	intergenic_variant
Chr13:62811243	13	62811243	C/A	rs407840072	6.14737e-07	inLD	RALY	41	intergenic_variant
Chr13:62812224	13	62812224	C/T	rs402747527	6.14737e-07	inLD	RALY	40	intergenic_variant
Chr13:62813336	13	62813336	C/G	rs416881685	6.14737e-07	inLD	RALY	39	intergenic_variant
Chr13:62814127	13	62814127	A/G	rs425353883	6.14737e-07	inLD	RALY	38	intergenic_variant
Chr13:62815107	13	62815107	CA/CAA	rs589025691	6.14737e-07	inLD	RALY	37	INTERGENIC
Chr13:62815752	13	62815752	C/G	rs160603651	6.14737e-07	inLD	RALY	36	intergenic_variant
Chr13:62825890	13	62825890	C/T	rs430512472	2.01642e-07	inLD	RALY	26	intergenic_variant
Chr13:62826822	13	62826822	T/C	rs428538293	2.85192e-07	inLD	RALY	25	intergenic_variant
Chr13:62834697	13	62834697	G/A	rs426035572	1.18778e-12	inLD	RALY	18	intergenic_variant
Chr13:62835771	13	62835771	A/G	rs412247073	3.29599e-14	TOP	RALY	16	intergenic_variant
Chr13:62835830	13	62835830	G/T	rs425509598	1.18778e-12	inLD	RALY	16	intergenic_variant
Chr13:62836815	13	62836815	TA/TAA	rs588794536	8.69365e-11	inLD	RALY	15	INTERGENIC
Chr13:62836833	13	62836833	NA/NA	NA	1.72956e-12	inLD	RALY	15	INTERGENIC
Chr13:62836886	13	62836886	A/T	rs415377246	3.29599e-14	inLD	RALY	15	intergenic_variant
Chr13:62837382	13	62837382	G/A	rs428827516	1.18778e-12	inLD	RALY	15	intergenic_variant
Chr13:62837779	13	62837779	A/G	rs404799020	3.15853e-07	inLD	RALY	14	intergenic_variant
Chr13:62838596	13	62838596	A/G	rs417990209	1.71518e-12	inLD	RALY	14	intergenic_variant
Chr13:62838652	13	62838652	CTTTTTTTTTTT/CTTTTTTTTTT	rs588164135	5.17388e-14	inLD	RALY	14	INTERGENIC
Chr13:62839294	13	62839294	G/A	rs417286460	1.71518e-12	inLD	RALY	13	intergenic_variant
Chr13:62839510	13	62839510	G/A	rs409704904	4.63186e-07	inLD	RALY	13	intergenic_variant
Chr13:62839711	13	62839711	C/T	rs419073173	1.71518e-12	inLD	RALY	13	intergenic_variant
Chr13:62839880	13	62839880	TAAAAAAA/TAAAAAA	rs602259836	1.71518e-12	inLD	RALY	12	INTERGENIC
Chr13:62840265	13	62840265	A/T	rs421559994	5.17388e-14	inLD	RALY	12	intergenic_variant
Chr13:62840680	13	62840680	A/G	rs411571273	1.71518e-12	inLD	RALY	12	intergenic_variant
Chr13:62840757	13	62840757	NA/NA	NA	1.71518e-12	inLD	RALY	11	INTERGENIC
Chr13:62841846	13	62841846	C/T	rs411261406	1.71518e-12	inLD	RALY	10	intergenic_variant
Chr13:62842298	13	62842298	G/T	rs405284338	5.17388e-14	inLD	RALY	10	intergenic_variant
Chr13:62842425	13	62842425	G/A	rs418183487	1.71518e-12	inLD	RALY	10	intergenic_variant
Chr13:62842743	13	62842743	A/G	rs423050799	1.71518e-12	inLD	RALY	9	intergenic_variant
Chr13:62843821	13	62843821	C/T	rs417186685	1.71518e-12	inLD	RALY	8	intergenic_variant
Chr13:62844887	13	62844887	T/C	rs408763255	5.17388e-14	inLD	RALY	7	intergenic_variant
Chr13:62845152	13	62845152	G/A	rs422204096	1.71518e-12	inLD	RALY	7	intergenic_variant
Chr13:62845329	13	62845329	C/T	rs398128149	1.71518e-12	inLD	RALY	7	intergenic_variant
Chr13:62845842	13	62845842	A/C	rs411185403	2.54412e-12	inLD	RALY	6	intergenic_variant
Chr13:62848709	13	62848709	AGG/AG	rs599625935	4.92955e-12	inLD	RALY	4	upstream_gene_variant
Chr13:62849178	13	62849178	G/A	rs403800895	5.02367e-07	inLD	RALY	3	upstream_gene_variant
Chr13:62849423	13	62849423	NA/NA	NA	2.76889e-10	inLD	RALY	3	upstream_gene_variant
Chr13:62851181	13	62851181	T/G	rs402970413	4.92955e-12	inLD	RALY	1	upstream_gene_variant
Chr13:62851747	13	62851747	G/A	rs404560252	4.92955e-12	inLD	RALY	0	upstream_gene_variant
Chr13:62852021	13	62852021	CAGAG/CAG	rs596832432	4.92955e-12	inLD	RALY	0	upstream_gene_variant
Chr13:62852098	13	62852098	NA/NA	NA	7.53153e-14	inLD	RALY	0	upstream_gene_variant
Chr13:62852283	13	62852283	T/C	rs160603675	7.44438e-14	inLD	RALY	0	5_prime_UTR_variant
Chr13:62853623	13	62853623	A/T	rs400109477	1.04679e-11	inLD	RALY	0	intron_variant
Chr13:62854899	13	62854899	TAGCAGCAGCAG/TAGCAGCAG	rs604211071	1.04679e-11	inLD	RALY	0	intron_variant
Chr13:62854947	13	62854947	AAAGAA/AAAGAAGAA	rs593722742	1.09308e-06	inLD	RALY	0	intron_variant
Chr13:62855192	13	62855192	G/T	rs412070288	2.0951e-13	inLD	RALY	0	intron_variant
Chr13:62856081	13	62856081	A/T	rs404595918	1.04679e-11	inLD	RALY	0	intron_variant
Chr13:62857187	13	62857187	G/C	rs427026491	1.40031e-12	inLD	RALY	0	intron_variant
Chr13:62857560	13	62857560	G/A	rs415003205	1.40031e-12	inLD	RALY	0	intron_variant
Chr13:62858052	13	62858052	T/C	rs406365424	2.0951e-13	inLD	RALY	0	intron_variant
Chr13:62858229	13	62858229	GTTTTTTTTT/GTTTTTTTTTT	rs596614674	1.12063e-11	inLD	RALY	0	intron_variant
Chr13:62859326	13	62859326	G/A	rs422661405	1.12063e-11	inLD	RALY	0	intron_variant
Chr13:62859364	13	62859364	C/T	rs398637033	2.0951e-13	inLD	RALY	0	intron_variant
Chr13:62860686	13	62860686	T/C	rs413751770	2.30474e-11	inLD	RALY	0	intron_variant
Chr13:62860731	13	62860731	C/A	rs403577926	2.30474e-11	inLD	RALY	0	intron_variant
Chr13:62860864	13	62860864	T/A	rs416910656	4.80474e-13	inLD	RALY	0	intron_variant
Chr13:62861477	13	62861477	G/A	rs415598436	2.02902e-11	inLD	RALY	0	intron_variant
Chr13:62862451	13	62862451	C/T	rs414696035	2.02902e-11	inLD	RALY	0	intron_variant
Chr13:62862960	13	62862960	T/G	rs409194127	3.07042e-12	inLD	RALY	0	intron_variant
Chr13:62863093	13	62863093	C/T	rs422647048	2.02902e-11	inLD	RALY	0	intron_variant
Chr13:62863197	13	62863197	G/T	rs399147752	4.80474e-13	inLD	RALY	0	intron_variant
Chr13:62864453	13	62864453	A/C	rs594895581	2.03643e-06	inLD	RALY	0	intron_variant
Chr13:62872216	13	62872216	A/G	rs420324727	2.38465e-11	inLD	RALY	0	intron_variant
Chr13:62872340	13	62872340	A/G	rs400932228	2.38465e-11	inLD	RALY	0	intron_variant
Chr13:62874502	13	62874502	G/A	rs423854490	2.38465e-11	inLD	RALY	0	intron_variant
Chr13:62874969	13	62874969	T/C	rs417840853	6.11069e-13	inLD	RALY	0	intron_variant
Chr13:62878629	13	62878629	T/G	rs429466455	7.18924e-13	inLD	RALY	0	intron_variant
Chr13:62879266	13	62879266	G/T	rs419317109	2.31813e-06	inLD	RALY	0	intron_variant
Chr13:62879861	13	62879861	A/G	rs411779897	5.73079e-13	inLD	RALY	0	intron_variant
Chr13:62879917	13	62879917	T/A	rs401683093	5.73079e-13	inLD	RALY	0	intron_variant
Chr13:62881833	13	62881833	G/A	rs422883955	2.31813e-06	inLD	RALY	0	intron_variant
Chr13:62881997	13	62881997	C/T	rs404041068	3.8261e-12	inLD	RALY	0	intron_variant
Chr13:62883237	13	62883237	T/G	rs429388714	5.73079e-13	inLD	RALY	0	intron_variant
Chr13:62884637	13	62884637	A/G	rs420120579	2.58352e-06	inLD	RALY	0	intron_variant
Chr13:62884654	13	62884654	C/T	rs400179913	6.11382e-12	inLD	RALY	0	intron_variant
Chr13:62884776	13	62884776	G/T	rs413587239	1.04597e-12	inLD	RALY	0	intron_variant
Chr13:62885471	13	62885471	T/C	rs422951900	1.04597e-12	inLD	RALY	0	intron_variant
Chr13:62885931	13	62885931	TGGGGG/TGGGGGG	rs605721224	2.58352e-06	inLD	RALY	0	intron_variant
Chr13:62886083	13	62886083	G/A	rs413275606	1.04597e-12	inLD	RALY	0	intron_variant
Chr13:62886578	13	62886578	T/C	rs403034071	1.04597e-12	inLD	RALY	0	intron_variant
Chr13:62886626	13	62886626	C/CTA	rs588522285	1.04597e-12	inLD	RALY	0	intron_variant
Chr13:62886704	13	62886704	A/G	rs416404098	3.01584e-11	inLD	RALY	0	intron_variant
Chr13:62886799	13	62886799	A/ACT	rs600221456	1.51504e-12	inLD	RALY	0	intron_variant
Chr13:62888300	13	62888300	A/T	rs409021293	2.53623e-06	inLD	RALY	0	intron_variant
Chr13:62888594	13	62888594	A/G	rs406640915	1.01257e-12	inLD	RALY	0	intron_variant
Chr13:62890369	13	62890369	A/G	rs412272365	2.69758e-06	inLD	RALY	0	intron_variant
Chr13:62891172	13	62891172	A/G	rs404837816	1.27519e-11	inLD	RALY	0	intron_variant
Chr13:62891837	13	62891837	T/C	rs415903156	2.67062e-06	inLD	RALY	0	intron_variant
Chr13:62892807	13	62892807	A/C	rs429325464	2.67062e-06	inLD	RALY	0	intron_variant
Chr13:62892956	13	62892956	C/A	rs409767174	9.23753e-13	inLD	RALY	0	intron_variant
Chr13:62893410	13	62893410	A/AT	rs598815120	2.67062e-06	inLD	RALY	0	intron_variant
Chr13:62893825	13	62893825	C/T	rs160603746	9.23753e-13	inLD	RALY	0	intron_variant
Chr13:62894634	13	62894634	T/A	rs160603757	1.27519e-11	inLD	RALY	0	intron_variant
Chr13:62897066	13	62897066	C/T	rs429181045	5.30072e-12	inLD	RALY	0	intron_variant
Chr13:62898207	13	62898207	T/A	rs414909730	1.27519e-11	inLD	RALY	0	intron_variant
Chr13:62898310	13	62898310	G/A	rs428163488	1.27519e-11	inLD	RALY	0	intron_variant
Chr13:62899332	13	62899332	A/C	rs160603853	3.40333e-06	inLD	RALY	0	intron_variant
Chr13:62901558	13	62901558	C/T	rs401970586	5.99836e-13	inLD	RALY	1	downstream_gene_variant
Chr13:62902132	13	62902132	T/C	rs411270203	6.56581e-12	inLD	RALY	1	downstream_gene_variant
Chr13:62904154	13	62904154	G/A	rs403828099	5.99836e-13	inLD	EIF2S2	3	downstream_gene_variant
Chr13:62904970	13	62904970	G/A	rs413117432	5.99836e-13	inLD	EIF2S2	2.2	downstream_gene_variant
Chr13:62904981	13	62904981	C/T	rs426498369	5.99836e-13	inLD	EIF2S2	2.2	downstream_gene_variant
Chr13:62908600	13	62908600	A/G	rs604581740	6.93964e-12	inLD	EIF2S2	0	3_prime_UTR_variant
Chr13:62909160	13	62909160	A/C	rs404631687	6.22873e-13	inLD	EIF2S2	0	3_prime_UTR_variant
Chr13:62909517	13	62909517	T/C	rs418059833	1.49198e-12	inLD	EIF2S2	0	3_prime_UTR_variant
Chr13:62909542	13	62909542	AGTGTG/AGTGTGTG	rs605778389	7.31119e-06	inLD	EIF2S2	0	3_prime_UTR_variant
Chr13:62910835	13	62910835	GTTTTTTTTT/GTTTTTTTTTT	rs593346966	2.54495e-10	inLD	EIF2S2	0	intron_variant
Chr13:62911626	13	62911626	G/T	rs601381706	1.03861e-11	inLD	EIF2S2	0	intron_variant
Chr13:62911840	13	62911840	C/T	rs416691877	8.8052e-13	inLD	EIF2S2	0	intron_variant
Chr13:62913063	13	62913063	A/G	rs401034940	7.71865e-13	inLD	EIF2S2	0	intron_variant
Chr13:62913081	13	62913081	A/T	rs410268307	7.71865e-13	inLD	EIF2S2	0	intron_variant
Chr13:62913867	13	62913867	T/C	rs426449670	7.71865e-13	inLD	EIF2S2	0	intron_variant
Chr13:62914260	13	62914260	C/T	rs398882193	7.71865e-13	inLD	EIF2S2	0	intron_variant
Chr13:62914496	13	62914496	A/G	rs424059168	8.49861e-13	inLD	EIF2S2	0	intron_variant
Chr13:62915080	13	62915080	C/A	rs162016155	1.03178e-11	inLD	EIF2S2	0	intron_variant
Chr13:62915821	13	62915821	A/G	rs416642985	7.71865e-13	inLD	EIF2S2	0	intron_variant
Chr13:62916001	13	62916001	T/C	rs162016156	7.71865e-13	inLD	EIF2S2	0	intron_variant
Chr13:62916130	13	62916130	G/A	rs406445841	1.03861e-11	inLD	EIF2S2	0	intron_variant
Chr13:62917198	13	62917198	G/A	rs410259719	1.03861e-11	inLD	EIF2S2	0	intron_variant
Chr13:62918069	13	62918069	G/C	rs408922351	7.71865e-13	inLD	EIF2S2	0	intron_variant
Chr13:62918410	13	62918410	A/G	rs422232052	1.03861e-11	inLD	EIF2S2	0	intron_variant
Chr13:62919714	13	62919714	C/A	rs398707277	1.03861e-11	inLD	EIF2S2	0	intron_variant
Chr13:62919812	13	62919812	T/A	rs162016167	1.54974e-12	inLD	EIF2S2	0	intron_variant
Chr13:62923488	13	62923488	A/G	rs428964915	1.46033e-12	inLD	EIF2S2	0	intron_variant
Chr13:62923523	13	62923523	T/C	rs406117409	7.76225e-06	inLD	EIF2S2	0	intron_variant
Chr13:62925797	13	62925797	T/C	rs401946173	1.54974e-12	inLD	EIF2S2	2	upstream_gene_variant
Chr13:62927925	13	62927925	C/T	rs411543911	7.76225e-06	inLD	EIF2S2	4	upstream_gene_variant
Chr13:62929461	13	62929461	AGG/AGGG	rs591156201	1.36859e-12	inLD	EIF2S2	6	INTERGENIC
Chr13:62929675	13	62929675	NA/NA	NA	7.39294e-13	inLD	EIF2S2	6	intergenic_variant
Chr13:62929696	13	62929696	NA/NA	NA	1.0329e-11	inLD	EIF2S2	6	intergenic_variant
Chr13:62930559	13	62930559	A/G	rs418559215	7.39294e-13	inLD	EIF2S2	7	intergenic_variant
Chr13:62930818	13	62930818	CA/CATA	rs598286646	3.64501e-06	inLD	EIF2S2	7	INTERGENIC
Chr13:62932450	13	62932450	G/T	rs407899601	7.67055e-12	inLD	EIF2S2	9	intergenic_variant
Chr13:62932523	13	62932523	T/C	rs421054099	3.14969e-06	inLD	EIF2S2	9	intergenic_variant
Chr13:62935114	13	62935114	G/A	rs411894664	7.67055e-12	inLD	EIF2S2	11	intergenic_variant
Chr13:62937538	13	62937538	T/C	rs423716530	3.64501e-06	inLD	EIF2S2	14	intergenic_variant
Chr13:62938712	13	62938712	G/A	rs416183880	7.39294e-13	inLD	EIF2S2	15	intergenic_variant
Chr13:62938785	13	62938785	T/G	rs429638519	7.39294e-13	inLD	EIF2S2	15	intergenic_variant
Chr13:62939167	13	62939167	A/G	rs421727475	7.67055e-12	inLD	EIF2S2	15	intergenic_variant
Chr13:62939653	13	62939653	G/A	rs407758414	7.67055e-12	inLD	EIF2S2	16	intergenic_variant
Chr13:62940682	13	62940682	ATT/ATTT	rs595706092	7.67055e-12	inLD	EIF2S2	17	INTERGENIC
Chr13:62940844	13	62940844	A/G	rs401254693	7.67055e-12	inLD	EIF2S2	17	intergenic_variant
Chr13:62941852	13	62941852	T/G	rs423288128	7.67055e-12	inLD	EIF2S2	18	intergenic_variant
Chr13:62942085	13	62942085	CAGAAG/CAG	rs601681056	5.2448e-12	inLD	EIF2S2	18	INTERGENIC
Chr13:62943828	13	62943828	G/A	rs416132908	5.2448e-12	inLD	EIF2S2	20	intergenic_variant
Chr13:62944602	13	62944602	A/T	rs415214658	5.2448e-12	inLD	EIF2S2	21	intergenic_variant
Chr13:71021971	13	71021971	C/G	rs411257613	4.04608e-07	TOP			intergenic_variant
Chr13:75181297	13	75181297	A/C	rs589285336	1.47002e-08	TOP	EYA2	0	intron_variant
Chr13:75181377	13	75181377	GAAAAAAA/GAAAAAA	rs588724654	3.80776e-09	inLD	EYA2	0	intron_variant
Chr13:75181519	13	75181519	G/A	rs416307723	5.6229e-09	inLD	EYA2	0	intron_variant
Chr14:3044590	14	3044590	C/A	rs415092309	3.30715e-06	inLD	CNTNAP4	0	intron_variant
Chr14:3044602	14	3044602	T/C	rs426140155	7.86589e-06	inLD	CNTNAP4	0	intron_variant
Chr14:3044615	14	3044615	C/A	rs404699150	8.75845e-06	inLD	CNTNAP4	0	intron_variant
Chr14:3044627	14	3044627	AAAAC/A	rs587916404	7.09401e-06	inLD	CNTNAP4	0	intron_variant
Chr14:3044670	14	3044670	A/G	rs415898371	4.24408e-06	TOP	CNTNAP4	0	intron_variant
Chr14:8391822	14	8391822	T/G	rs592743001	4.65245e-06	TOP			intergenic_variant
Chr14:14552009	14	14552009	T/A	rs428480554	5.31422e-07	inLD	MYLK3	0	intron_variant
Chr14:14553651	14	14553651	G/C	rs429063587	2.98515e-07	inLD	MYLK3	0	intron_variant
Chr14:14553855	14	14553855	C/T	rs162096957	7.78146e-07	inLD	MYLK3	0	intron_variant
Chr14:14553870	14	14553870	G/A	rs162301337	7.78146e-07	inLD	MYLK3	0	intron_variant
Chr14:14554159	14	14554159	C/T	rs414130915	2.58271e-07	TOP	MYLK3	0	intron_variant
Chr14:14554312	14	14554312	T/A	rs160911103	2.58271e-07	inLD	MYLK3	0	intron_variant
Chr14:14554342	14	14554342	A/G	rs160911104	2.98515e-07	inLD	MYLK3	0	intron_variant
Chr14:14554347	14	14554347	C/T	rs160911105	2.58271e-07	inLD	MYLK3	0	intron_variant
Chr14:20846147	14	20846147	C/T	rs408066179	1.11383e-06	inLD			downstream_gene_variant
Chr14:20846240	14	20846240	G/A	rs419375647	1.11383e-06	inLD			downstream_gene_variant
Chr14:20846966	14	20846966	A/C	rs592406363	1.2674e-06	inLD			downstream_gene_variant
Chr14:20847624	14	20847624	A/G	rs403595831	1.11383e-06	inLD			downstream_gene_variant
Chr14:20848570	14	20848570	C/T	rs414879901	1.11383e-06	inLD			intron_variant
Chr14:20852924	14	20852924	G/T	rs399653045	1.03564e-06	inLD			intron_variant
Chr14:20854255	14	20854255	G/A	rs418367466	1.10946e-06	TOP			intron_variant
Chr14:20854655	14	20854655	G/A	rs411785793	1.03564e-06	inLD			intron_variant
Chr14:31271296	14	31271296	NA/NA	NA	5.28125e-06	TOP			intergenic_variant
Chr14:54971304	14	54971304	T/C	rs587820973	1.11131e-06	inLD	FLT3LG	0.2	upstream_gene_variant
Chr14:54976882	14	54976882	NA/NA	NA	6.56126e-07	inLD	RPL13A	0	3_prime_UTR_variant
Chr14:54977575	14	54977575	NA/NA	NA	6.56126e-07	inLD	RPL13A	0	3_prime_UTR_variant
Chr14:54992043	14	54992043	T/A	rs399110444	4.59607e-07	inLD	FCGRT	0.9	upstream_gene_variant
Chr14:54993481	14	54993481	G/T	rs405567533	7.12271e-07	inLD	FCGRT	0	synonymous_variant
Chr14:55007029	14	55007029	NA/NA	NA	1.20656e-06	inLD	FCGRT	8.8	synonymous_variant
Chr14:55007899	14	55007899	T/C	rs590012736	4.39223e-07	inLD	NOSIP	8	downstream_gene_variant
Chr14:55057290	14	55057290	NA/NA	NA	2.71458e-07	inLD	PRR12	0	splice_region_variant
Chr14:55082407	14	55082407	G/A	rs601961949	1.28408e-08	TOP	SCAF1	0	intron_variant
Chr14:55087437	14	55087437	G/A	rs592848311	1.69893e-07	inLD	SCAF1	0	intron_variant
Chr14:55088643	14	55088643	G/A	rs600515026	2.5391e-08	inLD	SCAF1	0	intron_variant
Chr14:55092447	14	55092447	G/A	rs425757099	1.90343e-08	inLD	IRF3	0	intron_variant
Chr14:55093277	14	55093277	C/A	rs404334387	1.90343e-08	inLD	IRF3	0	intron_variant
Chr14:55094151	14	55094151	A/G	rs428623620	1.7288e-08	inLD	IRF3	0	missense_variant
Chr14:55096890	14	55096890	C/T	rs422842756	1.92349e-08	inLD	BCL2L12	0	intron_variant
Chr14:55096929	14	55096929	G/A	rs594887950	1.86413e-08	inLD	BCL2L12	0	intron_variant
Chr14:55098524	14	55098524	C/T	rs409009098	1.15777e-07	inLD	BCL2L12	0	missense_variant
Chr14:55099564	14	55099564	A/G	rs412545287	1.54612e-08	inLD	BCL2L12	0	intron_variant
Chr14:55100600	14	55100600	C/T	rs406598054	1.34305e-08	inLD	BCL2L12	0	intron_variant
Chr14:55101479	14	55101479	C/T	rs423717522	1.54612e-08	inLD	BCL2L12	0	intron_variant
Chr14:55101822	14	55101822	G/C	rs414277851	1.54612e-08	inLD	BCL2L12	0	intron_variant
Chr14:55104670	14	55104670	A/G	rs408401147	1.12698e-07	inLD	BCL2L12	0	3_prime_UTR_variant
Chr14:55106067	14	55106067	G/A	rs594302222	4.27343e-07	inLD	BCL2L12	0	3_prime_UTR_variant
Chr14:55109439	14	55109439	G/C	rs414791290	7.13363e-08	inLD	BCL2L12	0.9	upstream_gene_variant
Chr14:55109902	14	55109902	G/T	rs597600580	4.9348e-08	inLD	BCL2L12	1.4	upstream_gene_variant
Chr14:55111312	14	55111312	G/A	rs406440021	1.65854e-07	inLD	BCL2L12	2.8	5_prime_UTR_variant
Chr14:55112374	14	55112374	G/T	rs414136893	1.65854e-07	inLD	BCL2L12	3.8	intron_variant
Chr14:55112383	14	55112383	C/T	rs425285795	1.65854e-07	inLD	BCL2L12	3.8	intron_variant
Chr14:55113409	14	55113409	A/G	rs406388528	1.65854e-07	inLD	BCL2L12	4.9	intron_variant
Chr14:55113461	14	55113461	A/G	rs417784668	1.65854e-07	inLD	BCL2L12	4.9	intron_variant
Chr14:55114132	14	55114132	A/G	rs162112454	1.65854e-07	inLD	BCL2L12	5.6	intron_variant
Chr14:55115291	14	55115291	G/A	rs399732826	1.65854e-07	inLD	ADM5	5	intron_variant
Chr14:55115388	14	55115388	C/T	rs591076602	1.65854e-07	inLD	ADM5	4.9	splice_region_variant
Chr14:55116260	14	55116260	C/T	rs430140077	1.95362e-07	inLD	ADM5	4.1	intron_variant
Chr14:55116266	14	55116266	C/T	rs405084524	2.01582e-07	inLD	ADM5	4	intron_variant
Chr14:55116485	14	55116485	NA/NA	NA	1.95362e-07	inLD	ADM5	3.8	intron_variant
Chr14:55116570	14	55116570	NA/NA	NA	2.01582e-07	inLD	ADM5	3.7	intron_variant
Chr14:55116576	14	55116576	C/T	rs593600860	1.95362e-07	inLD	ADM5	3.7	intron_variant
Chr14:55116604	14	55116604	G/A	rs421680036	1.95362e-07	inLD	ADM5	3.7	intron_variant
Chr14:55116652	14	55116652	T/G	rs603684955	1.95362e-07	inLD	ADM5	3.7	intron_variant
Chr14:55116680	14	55116680	G/A	rs422340978	1.95362e-07	inLD	ADM5	3.6	intron_variant
Chr14:55116694	14	55116694	G/A	rs400909954	1.95362e-07	inLD	ADM5	3.6	intron_variant
Chr14:55116948	14	55116948	G/A	rs413843835	1.95362e-07	inLD	ADM5	3.4	stop_gained
Chr14:55116978	14	55116978	C/G	rs425285178	1.95362e-07	inLD	ADM5	3.3	missense_variant
Chr14:55117059	14	55117059	C/T	rs403293168	2.30611e-07	inLD	ADM5	3.3	3_prime_UTR_variant
Chr14:55117535	14	55117535	NA/NA	NA	1.49625e-07	inLD	ADM5	2.8	3_prime_UTR_variant
Chr14:55117851	14	55117851	G/T	rs428851108	1.60125e-07	inLD	ADM5	2.5	3_prime_UTR_variant
Chr14:55117890	14	55117890	C/G	rs406849764	1.51763e-07	inLD	ADM5	2.4	3_prime_UTR_variant
Chr14:55119421	14	55119421	G/A	rs591092749	1.72669e-07	inLD	ADM5	0.9	upstream_gene_variant
Chr14:55119541	14	55119541	C/T	rs421114601	1.60125e-07	inLD	ADM5	0.8	upstream_gene_variant
Chr14:55119578	14	55119578	NA/NA	NA	1.6847e-07	inLD	ADM5	0.7	upstream_gene_variant
Chr14:55119731	14	55119731	G/A	rs602499947	1.6847e-07	inLD	ADM5	0.6	upstream_gene_variant
Chr14:55120417	14	55120417	NA/NA	NA	1.72467e-07	inLD	ADM5	0	intron_variant
Chr14:55120940	14	55120940	G/C	rs407920357	2.01429e-07	inLD	ADM5	0.1	upstream_gene_variant
Chr14:55120948	14	55120948	G/T	rs415140837	1.72467e-07	inLD	ADM5	0.1	upstream_gene_variant
Chr14:55120981	14	55120981	G/A	rs430471949	1.72467e-07	inLD	ADM5	0.1	upstream_gene_variant
Chr14:55121483	14	55121483	G/T	rs421065644	1.72467e-07	inLD	ADM5	0.6	upstream_gene_variant
Chr14:55121560	14	55121560	C/G	rs399478814	2.01429e-07	inLD	ADM5	0.7	upstream_gene_variant
Chr14:55121608	14	55121608	C/T	rs591009519	1.72467e-07	inLD	ADM5	0.8	upstream_gene_variant
Chr14:55121707	14	55121707	C/T	rs602378355	1.72467e-07	inLD	CPT1C	0.8	upstream_gene_variant
Chr14:55121852	14	55121852	A/G	rs422176606	2.13112e-07	inLD	CPT1C	0.6	upstream_gene_variant
Chr14:55122000	14	55122000	T/C	rs595821563	1.72467e-07	inLD	CPT1C	0.5	upstream_gene_variant
Chr14:55122410	14	55122410	A/G	rs425703631	1.8707e-07	inLD	CPT1C	0.1	upstream_gene_variant
Chr14:55132434	14	55132434	NA/NA	NA	5.84431e-08	inLD	CPT1C	0	intron_variant
Chr15:6382567	15	6382567	C/A	rs595206534	2.57396e-06	TOP	KIAA1377	0	missense_variant
Chr15:46652547	15	46652547	C/T	rs421515971	4.75171e-06	inLD	OR52N2	5.2	intergenic_variant
Chr15:46652751	15	46652751	NA/NA	NA	8.00492e-08	TOP	OR52N2	5.4	intergenic_variant
Chr15:46652847	15	46652847	A/G	rs412497956	4.75171e-06	inLD	OR52N2	5.5	intergenic_variant
Chr15:46653503	15	46653503	A/G	rs421120585	6.03158e-06	inLD	OR52N2	6.1	intergenic_variant
Chr15:46653629	15	46653629	A/G	rs399639884	6.03158e-06	inLD	OR52N2	6.2	intergenic_variant
Chr15:46653786	15	46653786	C/T	rs412141410	6.03158e-06	inLD	OR52N2	6.4	intergenic_variant
Chr15:46653805	15	46653805	G/C	rs405890234	6.03158e-06	inLD	OR52N2	6.4	intergenic_variant
Chr15:46653929	15	46653929	G/T	rs424730207	6.03158e-06	inLD	OR52N2	6.5	intergenic_variant
Chr15:50656909	15	50656909	C/T	rs416012408	6.2044e-08	TOP	FCHSD2	0	intron_variant
Chr15:59336331	15	59336331	NA/NA	NA	7.86002e-08	TOP	MPPED2	40	intergenic_variant
Chr15:59608896	15	59608896	C/T	rs416825212	2.60991e-06	inLD	MPPED2	29	intergenic_variant
Chr15:59608925	15	59608925	C/G	rs406723608	2.60991e-06	inLD	MPPED2	29	intergenic_variant
Chr15:59610538	15	59610538	C/T	rs429129285	1.15727e-06	TOP	MPPED2	31	intergenic_variant
Chr15:69850185	15	69850185	NA/NA	NA	7.05952e-07	TOP			intergenic_variant
Chr15:70592990	15	70592990	NA/NA	NA	1.44429e-11	TOP			INTERGENIC
Chr15:71526926	15	71526926	T/C	rs430274189	9.73686e-06	TOP			intergenic_variant
Chr15:72565587	15	72565587	C/T	rs398746912	1.31004e-09	inLD	ALX4	0	intron_variant
Chr15:72567959	15	72567959	G/A	rs400567013	5.91752e-09	TOP	ALX4	0	intron_variant
Chr16:11365050	16	11365050	T/A	rs408022329	3.95559e-06	inLD	PIK3R1	20.1	intergenic_variant
Chr16:11365395	16	11365395	GTTTTTT/GTTTTTTT	rs604540148	3.95559e-06	inLD	PIK3R1	19.7	INTERGENIC
Chr16:11366354	16	11366354	A/C	rs426165794	3.95559e-06	inLD	PIK3R1	18.8	intergenic_variant
Chr16:11366507	16	11366507	T/C	rs588884251	3.95559e-06	inLD	PIK3R1	18.6	intergenic_variant
Chr16:11366887	16	11366887	T/A	rs415462848	3.95559e-06	inLD	PIK3R1	18.3	intergenic_variant
Chr16:11367336	16	11367336	G/C	rs405172233	3.95559e-06	inLD	PIK3R1	17.8	intergenic_variant
Chr16:11367949	16	11367949	TG/TGG	rs594446533	1.46721e-06	inLD	PIK3R1	17.2	INTERGENIC
Chr16:11368585	16	11368585	A/G	rs423852771	3.95559e-06	inLD	PIK3R1	16.6	intergenic_variant
Chr16:11368606	16	11368606	CTACCTCTGTTGATT/CT	rs602980818	3.95559e-06	inLD	PIK3R1	16.5	INTERGENIC
Chr16:11368659	16	11368659	GGAGAGAGAGA/GGAGAGAGAGAGA	rs596229079	3.95559e-06	inLD	PIK3R1	16.5	INTERGENIC
Chr16:11369727	16	11369727	G/A	rs398443781	3.95559e-06	inLD	PIK3R1	15.4	intergenic_variant
Chr16:11372771	16	11372771	T/C	rs428410885	3.95559e-06	inLD	PIK3R1	12.4	intergenic_variant
Chr16:11373143	16	11373143	C/T	rs593615829	3.63492e-07	inLD	PIK3R1	12	intergenic_variant
Chr16:11373166	16	11373166	T/C	rs409551431	3.63492e-07	inLD	PIK3R1	12	intergenic_variant
Chr16:11373203	16	11373203	TAAAGA/TA	rs605227201	3.50844e-07	inLD	PIK3R1	11.9	INTERGENIC
Chr16:11373545	16	11373545	ATCTTCTTCT/ATCTTCT	rs589623911	2.59641e-07	inLD	PIK3R1	11.6	INTERGENIC
Chr16:11374041	16	11374041	G/A	rs409587017	2.27844e-07	TOP	PIK3R1	11.1	intergenic_variant
Chr16:11374467	16	11374467	NA/NA	NA	2.293e-07	inLD	PIK3R1	10.7	intergenic_variant
Chr16:11374726	16	11374726	G/A	rs423065119	2.16308e-07	inLD	PIK3R1	10.4	intergenic_variant
Chr16:31054761	16	31054761	C/G	rs429622169	9.249e-08	TOP	Metazoa_SRP	61	intergenic_variant
Chr16:31059206	16	31059206	G/A	rs426532559	1.10129e-07	inLD	NNT	65	intergenic_variant
Chr16:31060835	16	31060835	G/A	rs402677984	1.10129e-07	inLD	NNT	64	intergenic_variant
Chr16:43609532	16	43609532	NA/NA	NA	3.20571e-07	TOP			intergenic_variant
Chr16:43635788	16	43635788	NA/NA	NA	2.48727e-07	inLD			intergenic_variant
Chr16:43636573	16	43636573	NA/NA	NA	2.48727e-07	inLD			intergenic_variant
Chr16:43636588	16	43636588	NA/NA	NA	2.48727e-07	inLD			intergenic_variant
Chr16:43646020	16	43646020	A/G	rs425082454	2.48727e-07	inLD			intergenic_variant
Chr17:12575697	17	12575697	NA/NA	NA	3.66382e-07	TOP	SMAD1	31	intergenic_variant
Chr17:12587804	17	12587804	G/A	rs591275720	3.66382e-07	inLD	SMAD1	43	intergenic_variant
Chr17:12617922	17	12617922	NA/NA	NA	8.95343e-07	inLD	SMAD1	73	intergenic_variant
Chr17:12648037	17	12648037	C/A	rs599103212	1.21675e-06	inLD			intergenic_variant
Chr17:12648669	17	12648669	NA/NA	NA	1.21675e-06	inLD			intergenic_variant
Chr17:12649564	17	12649564	G/A	rs589155808	8.31448e-07	inLD			intergenic_variant
Chr17:12649986	17	12649986	NA/NA	NA	8.31448e-07	inLD			intergenic_variant
Chr17:12651298	17	12651298	A/C	rs595587393	8.31448e-07	inLD			intergenic_variant
Chr17:12651324	17	12651324	CAGAG/CAG	rs598956520	8.31448e-07	inLD			INTERGENIC
Chr17:12653050	17	12653050	C/T	rs598534561	8.31448e-07	inLD			intergenic_variant
Chr17:12654364	17	12654364	G/A	rs417469778	8.31448e-07	inLD			intergenic_variant
Chr17:12665361	17	12665361	ATACTACTA/ATACTA	rs597163464	2.05296e-06	inLD			INTERGENIC
Chr17:31778842	17	31778842	NA/NA	NA	9.25046e-07	TOP			intergenic_variant
Chr17:31800999	17	31800999	NA/NA	NA	9.25046e-07	inLD			intergenic_variant
Chr17:35437265	17	35437265	ATTTTT/ATTTTTT	rs600206799	9.4276e-06	TOP	TRPC3	12	INTERGENIC
Chr17:35450576	17	35450576	T/C	rs600134221	5.79962e-06	inLD	TRPC3	0	intron_variant
Chr17:46245055	17	46245055	G/T	rs406114959	3.79013e-06	TOP	RIMBP2	0	intron_variant
Chr17:59327637	17	59327637	C/T	rs401136472	5.13643e-06	TOP			intergenic_variant
Chr18:7261195	18	7261195	G/A	rs605058242	2.81706e-07	inLD	PGPEP1L	0	intron_variant
Chr18:7261956	18	7261956	ACCC/ACCCC	rs606160660	2.81706e-07	inLD	PGPEP1L	0	intron_variant
Chr18:7262088	18	7262088	G/A	rs406678850	2.81706e-07	inLD	PGPEP1L	0	intron_variant
Chr18:7318390	18	7318390	NA/NA	NA	9.48593e-09	TOP	PGPEP1L	36	intergenic_variant
Chr18:7496492	18	7496492	NA/NA	NA	1.31276e-06	inLD			intergenic_variant
Chr18:7518727	18	7518727	NA/NA	NA	1.62829e-06	inLD			intergenic_variant
Chr18:14392463	18	14392463	G/A	rs417886035	3.94868e-06	inLD			intergenic_variant
Chr18:14410501	18	14410501	TATGCTGTGAT/TAT	rs591145629	5.51519e-07	inLD			INTERGENIC
Chr18:14447589	18	14447589	G/A	rs413617216	5.18242e-06	inLD			intergenic_variant
Chr18:14448273	18	14448273	C/G	rs428259808	5.18242e-06	inLD			intergenic_variant
Chr18:14449755	18	14449755	G/A	rs400166576	3.1158e-06	TOP			intergenic_variant
Chr18:14449912	18	14449912	G/A	rs423195471	2.79791e-06	inLD			intergenic_variant
Chr18:14451495	18	14451495	A/G	rs421231762	5.18889e-06	inLD			intergenic_variant
Chr18:42422495	18	42422495	T/C	rs422261911	5.45827e-06	TOP			intergenic_variant
Chr18:42424123	18	42424123	C/T	rs409898410	5.51474e-06	inLD			intergenic_variant
Chr18:42549618	18	42549618	C/T	rs415054544	9.94667e-06	TOP			intergenic_variant
Chr18:48656291	18	48656291	NA/NA	NA	6.23145e-06	TOP			intergenic_variant
Chr19:642078	19	642078	G/A	rs430127109	1.5136e-22	inLD	LANCL2	0	intron_variant
Chr19:645304	19	645304	G/A	rs399536593	1.20605e-20	inLD	LANCL2	0	intron_variant
Chr19:645481	19	645481	G/T	rs425011537	1.20605e-20	inLD	LANCL2	0	intron_variant
Chr19:646576	19	646576	G/C	rs408901607	1.52463e-22	inLD	LANCL2	0.8	intron_variant
Chr19:647445	19	647445	A/T	rs416458709	1.52463e-22	inLD	LANCL2	1.6	intron_variant
Chr19:647988	19	647988	ATAATTAAT/ATAAT	rs599667305	1.20605e-20	inLD	LANCL2	2.2	intron_variant
Chr19:648435	19	648435	C/T	rs412569242	1.20605e-20	inLD	LANCL2	2.6	intron_variant
Chr19:649226	19	649226	A/G	rs418817427	1.52463e-22	inLD	LANCL2	3.4	intron_variant
Chr19:649920	19	649920	NA/NA	NA	3.40931e-23	inLD	LANCL2	4.1	intron_variant
Chr19:649982	19	649982	AAAGATGA/AA	rs593128791	1.20605e-20	inLD	LANCL2	4.2	intron_variant
Chr19:651401	19	651401	T/A	rs411946131	1.52463e-22	inLD	LANCL2	5.6	intron_variant
Chr19:651420	19	651420	T/C	rs425321365	1.52463e-22	inLD	LANCL2	5.6	intron_variant
Chr19:651426	19	651426	T/G	rs414961334	1.52463e-22	inLD	LANCL2	5.6	intron_variant
Chr19:653806	19	653806	C/T	rs423624628	1.52463e-22	inLD	LANCL2	8	intron_variant
Chr19:657609	19	657609	C/G	rs412179344	1.52463e-22	inLD	LANCL2	12	intron_variant
Chr19:658218	19	658218	T/C	rs418706512	1.52463e-22	inLD	LANCL2	12	intron_variant
Chr19:658455	19	658455	T/G	rs416958193	1.52463e-22	inLD	LANCL2	13	intron_variant
Chr19:661079	19	661079	G/C	rs415792581	1.52463e-22	inLD	LANCL2	15	intron_variant
Chr19:662274	19	662274	C/T	rs417575180	1.52463e-22	inLD	LANCL2	16	intron_variant
Chr19:662667	19	662667	A/C	rs410197472	1.52463e-22	inLD	LANCL2	17	intron_variant
Chr19:662674	19	662674	G/A	rs419232471	1.52463e-22	inLD	LANCL2	17	intron_variant
Chr19:663496	19	663496	T/C	rs416611632	1.52463e-22	inLD	LANCL2	18	intron_variant
Chr19:663824	19	663824	G/A	rs597053798	1.52463e-22	inLD	LANCL2	18	intron_variant
Chr19:663905	19	663905	G/A	rs421014047	1.52463e-22	inLD	LANCL2	18	intron_variant
Chr19:664114	19	664114	NA/NA	NA	2.21802e-22	inLD	LANCL2	18	intron_variant
Chr19:664345	19	664345	T/C	rs403420214	2.21802e-22	inLD	LANCL2	19	intron_variant
Chr19:664358	19	664358	T/A	rs416572674	2.21802e-22	inLD	LANCL2	19	intron_variant
Chr19:664438	19	664438	A/T	rs425662334	2.21802e-22	inLD	LANCL2	19	intron_variant
Chr19:665161	19	665161	T/G	rs399284350	2.21802e-22	inLD	LANCL2	19	intron_variant
Chr19:665191	19	665191	A/G	rs426088225	2.21802e-22	inLD	LANCL2	19	intron_variant
Chr19:669002	19	669002	C/T	rs429474721	2.21802e-22	inLD	LANCL2	23	downstream_gene_variant
Chr19:669050	19	669050	C/T	rs409964136	2.21802e-22	inLD	LANCL2	23	downstream_gene_variant
Chr19:669112	19	669112	G/A	rs408625270	2.21802e-22	inLD	LANCL2	23	downstream_gene_variant
Chr19:669464	19	669464	NA/NA	NA	1.88136e-23	inLD	LANCL2	24	downstream_gene_variant
Chr19:670142	19	670142	T/G	rs591824548	1.81771e-23	inLD	LANCL2	24	downstream_gene_variant
Chr19:673201	19	673201	T/C	rs404905080	3.59422e-25	inLD	LANCL2	27	downstream_gene_variant
Chr19:673278	19	673278	C/G	rs418054261	2.09781e-24	inLD	LANCL2	27	downstream_gene_variant
Chr19:673622	19	673622	G/A	rs409494171	3.59422e-25	inLD	LANCL2	28	downstream_gene_variant
Chr19:673921	19	673921	G/A	rs404801220	3.59422e-25	inLD	LANCL2	28	downstream_gene_variant
Chr19:674050	19	674050	T/C	rs423063747	3.59422e-25	inLD	LANCL2	28	intergenic_variant
Chr19:674345	19	674345	NA/NA	NA	3.59422e-25	inLD	LANCL2	29	intergenic_variant
Chr19:675412	19	675412	NA/NA	NA	3.22352e-25	inLD	LANCL2	30	intergenic_variant
Chr19:676572	19	676572	C/T	rs404304537	3.59422e-25	inLD	LANCL2	31	intergenic_variant
Chr19:676684	19	676684	T/C	rs420466967	3.59422e-25	inLD	LANCL2	31	intergenic_variant
Chr19:677742	19	677742	NA/NA	NA	3.23801e-26	inLD	LANCL2	32	INTERGENIC
Chr19:679002	19	679002	G/A	rs420113900	1.88693e-24	inLD	LANCL2	33	intergenic_variant
Chr19:679899	19	679899	A/G	rs403947738	3.22352e-25	inLD	LANCL2	34	intergenic_variant
Chr19:680557	19	680557	T/C	rs423632459	3.22352e-25	inLD	LANCL2	35	intergenic_variant
Chr19:681445	19	681445	C/A	rs414963117	3.22352e-25	inLD	LANCL2	36	intergenic_variant
Chr19:683382	19	683382	C/T	rs427076924	2.94219e-25	inLD	LANCL2	38	intergenic_variant
Chr19:686494	19	686494	NA/NA	NA	2.81169e-25	inLD	LANCL2	41	intergenic_variant
Chr19:687015	19	687015	A/G	rs588544519	2.83113e-25	inLD	LANCL2	41	intergenic_variant
Chr19:687839	19	687839	T/C	rs410558562	2.81169e-25	inLD	LANCL2	42	intergenic_variant
Chr19:688770	19	688770	NA/NA	NA	1.34505e-23	inLD	LANCL2	43	INTERGENIC
Chr19:689634	19	689634	A/G	rs402181916	2.81169e-25	inLD	LANCL2	44	intergenic_variant
Chr19:689823	19	689823	NA/NA	NA	2.81169e-25	inLD	LANCL2	44	intergenic_variant
Chr19:689842	19	689842	NA/NA	NA	2.81169e-25	inLD	LANCL2	44	intergenic_variant
Chr19:689883	19	689883	NA/NA	NA	2.83113e-25	inLD	LANCL2	44	intergenic_variant
Chr19:689915	19	689915	NA/NA	NA	2.81169e-25	inLD	LANCL2	44	intergenic_variant
Chr19:689945	19	689945	NA/NA	NA	2.81169e-25	inLD	LANCL2	44	intergenic_variant
Chr19:690151	19	690151	NA/NA	NA	2.81169e-25	inLD	LANCL2	44	intergenic_variant
Chr19:690209	19	690209	A/C	rs418313643	2.81169e-25	inLD	LANCL2	44	intergenic_variant
Chr19:690219	19	690219	A/G	rs423286002	2.81169e-25	inLD	LANCL2	44	intergenic_variant
Chr19:690233	19	690233	A/G	rs417105353	2.81169e-25	inLD	LANCL2	44	intergenic_variant
Chr19:690333	19	690333	A/G	rs592559422	2.81169e-25	inLD	LANCL2	45	intergenic_variant
Chr19:690483	19	690483	T/C	rs406768007	2.81169e-25	inLD	LANCL2	45	intergenic_variant
Chr19:690512	19	690512	G/T	rs415961918	2.81169e-25	inLD	LANCL2	45	intergenic_variant
Chr19:690538	19	690538	A/G	rs428984786	2.81169e-25	inLD	LANCL2	45	intergenic_variant
Chr19:690646	19	690646	AGGG/AGG	rs593838386	2.81169e-25	inLD	LANCL2	45	INTERGENIC
Chr19:690677	19	690677	T/C	rs409754056	2.81169e-25	inLD	LANCL2	45	intergenic_variant
Chr19:690698	19	690698	T/C	rs418826961	2.81169e-25	inLD	LANCL2	45	intergenic_variant
Chr19:690864	19	690864	G/A	rs398218941	2.81169e-25	inLD	LANCL2	45	intergenic_variant
Chr19:690871	19	690871	G/C	rs411337804	2.81169e-25	inLD	LANCL2	45	intergenic_variant
Chr19:690889	19	690889	A/G	rs400966706	2.81169e-25	inLD	LANCL2	45	intergenic_variant
Chr19:690931	19	690931	C/T	rs414296506	2.81169e-25	inLD	LANCL2	45	intergenic_variant
Chr19:690937	19	690937	T/G	rs423350442	2.81169e-25	inLD	LANCL2	45	intergenic_variant
Chr19:690943	19	690943	A/G	rs403945039	2.81169e-25	inLD	LANCL2	45	intergenic_variant
Chr19:690961	19	690961	T/C	rs417056648	2.81169e-25	inLD	LANCL2	45	intergenic_variant
Chr19:691046	19	691046	T/C	rs602847432	2.81169e-25	inLD	LANCL2	45	intergenic_variant
Chr19:691051	19	691051	T/C	rs402829704	2.81169e-25	inLD	LANCL2	45	intergenic_variant
Chr19:691061	19	691061	A/T	rs415948808	2.81169e-25	inLD	LANCL2	45	intergenic_variant
Chr19:691091	19	691091	C/T	rs409634033	2.81169e-25	inLD	LANCL2	45	intergenic_variant
Chr19:691116	19	691116	G/A	rs428020045	2.81169e-25	inLD	LANCL2	45	intergenic_variant
Chr19:691170	19	691170	T/A	rs408518292	2.81169e-25	inLD	LANCL2	45	intergenic_variant
Chr19:691182	19	691182	C/T	rs421941654	2.81169e-25	inLD	LANCL2	45	intergenic_variant
Chr19:691261	19	691261	G/A	rs401159815	2.81169e-25	inLD	LANCL2	45	intergenic_variant
Chr19:691286	19	691286	G/A	rs414260052	2.81169e-25	inLD	LANCL2	45	intergenic_variant
Chr19:691359	19	691359	G/A	rs413111882	2.81169e-25	inLD	LANCL2	46	intergenic_variant
Chr19:691438	19	691438	T/C	rs402796051	2.81169e-25	inLD	LANCL2	46	intergenic_variant
Chr19:691448	19	691448	T/A	rs596869938	2.81169e-25	inLD	LANCL2	46	intergenic_variant
Chr19:691463	19	691463	A/G	rs411982982	2.81169e-25	inLD	LANCL2	46	intergenic_variant
Chr19:691474	19	691474	A/G	rs425217689	2.81169e-25	inLD	LANCL2	46	intergenic_variant
Chr19:691604	19	691604	T/A	rs414978457	2.81169e-25	inLD	LANCL2	46	intergenic_variant
Chr19:691732	19	691732	G/A	rs407345932	2.81169e-25	inLD	LANCL2	46	intergenic_variant
Chr19:691751	19	691751	G/A	rs420509074	2.81169e-25	inLD	LANCL2	46	intergenic_variant
Chr19:691760	19	691760	G/A	rs604429802	2.81169e-25	inLD	LANCL2	46	intergenic_variant
Chr19:691771	19	691771	A/G	rs410303672	2.81169e-25	inLD	LANCL2	46	intergenic_variant
Chr19:691838	19	691838	A/G	rs419619704	2.81169e-25	inLD	LANCL2	46	intergenic_variant
Chr19:691850	19	691850	A/G	rs399968296	2.81169e-25	inLD	LANCL2	46	intergenic_variant
Chr19:691877	19	691877	G/A	rs600038748	2.81169e-25	inLD	LANCL2	46	intergenic_variant
Chr19:691911	19	691911	T/G	rs422310599	2.81169e-25	inLD	LANCL2	46	intergenic_variant
Chr19:691934	19	691934	G/A	rs593321880	2.81169e-25	inLD	LANCL2	46	intergenic_variant
Chr19:691940	19	691940	G/A	rs588839145	2.81169e-25	inLD	LANCL2	46	intergenic_variant
Chr19:691951	19	691951	G/A	rs595988350	2.81169e-25	inLD	LANCL2	46	intergenic_variant
Chr19:691991	19	691991	C/T	rs601716833	2.81169e-25	inLD	LANCL2	46	intergenic_variant
Chr19:692003	19	692003	A/G	rs588972339	2.81169e-25	inLD	LANCL2	46	intergenic_variant
Chr19:692027	19	692027	CATGTTGATGT/CATGT	rs594902293	2.81169e-25	inLD	LANCL2	46	INTERGENIC
Chr19:692055	19	692055	G/A	rs602958014	2.81169e-25	inLD	LANCL2	46	intergenic_variant
Chr19:692061	19	692061	G/C	rs590503895	2.81169e-25	inLD	LANCL2	46	intergenic_variant
Chr19:692088	19	692088	GAATTT/GAATTTAATTT	rs598485943	2.81169e-25	inLD	LANCL2	46	INTERGENIC
Chr19:692115	19	692115	G/T	rs398840520	2.81169e-25	inLD	LANCL2	46	intergenic_variant
Chr19:692163	19	692163	A/AT	rs604580772	2.81169e-25	inLD	LANCL2	46	INTERGENIC
Chr19:692179	19	692179	C/T	rs425097314	2.81169e-25	inLD	LANCL2	46	intergenic_variant
Chr19:692292	19	692292	G/A	rs405885215	2.81169e-25	inLD	LANCL2	46	intergenic_variant
Chr19:692311	19	692311	NA/NA	NA	2.81169e-25	inLD	LANCL2	47	intergenic_variant
Chr19:692317	19	692317	NA/NA	NA	2.81169e-25	inLD	LANCL2	47	intergenic_variant
Chr19:692326	19	692326	T/C	rs588445645	2.81169e-25	inLD	LANCL2	47	intergenic_variant
Chr19:692332	19	692332	NA/NA	NA	2.81169e-25	inLD	LANCL2	47	intergenic_variant
Chr19:692464	19	692464	G/C	rs424204254	2.81169e-25	inLD	LANCL2	47	intergenic_variant
Chr19:692596	19	692596	C/T	rs426999074	2.81169e-25	inLD	LANCL2	47	intergenic_variant
Chr19:692600	19	692600	T/G	rs403455497	2.81169e-25	inLD	LANCL2	47	intergenic_variant
Chr19:692608	19	692608	A/T	rs416795248	2.81169e-25	inLD	LANCL2	47	intergenic_variant
Chr19:692635	19	692635	C/T	rs429817234	2.81169e-25	inLD	LANCL2	47	intergenic_variant
Chr19:692659	19	692659	G/A	rs406414175	2.81169e-25	inLD	LANCL2	47	intergenic_variant
Chr19:692673	19	692673	C/T	rs415437067	2.81169e-25	inLD	LANCL2	47	intergenic_variant
Chr19:692691	19	692691	G/A	rs428821075	2.81169e-25	inLD	LANCL2	47	intergenic_variant
Chr19:692744	19	692744	T/C	rs409113982	2.81169e-25	inLD	LANCL2	47	intergenic_variant
Chr19:692893	19	692893	C/T	rs401766982	1.68612e-24	inLD	LANCL2	47	intergenic_variant
Chr19:693063	19	693063	C/T	rs402205395	2.81169e-25	inLD	LANCL2	47	intergenic_variant
Chr19:693188	19	693188	A/C	rs409316580	2.81169e-25	inLD	LANCL2	47	intergenic_variant
Chr19:693224	19	693224	C/T	rs418622448	2.81169e-25	inLD	LANCL2	47	intergenic_variant
Chr19:693336	19	693336	C/T	rs421070203	2.81169e-25	inLD	LANCL2	48	intergenic_variant
Chr19:693349	19	693349	A/G	rs401918881	2.81169e-25	inLD	LANCL2	48	intergenic_variant
Chr19:693386	19	693386	C/T	rs593151385	2.81169e-25	inLD	LANCL2	48	intergenic_variant
Chr19:693394	19	693394	A/G	rs603482370	2.81169e-25	inLD	LANCL2	48	intergenic_variant
Chr19:693412	19	693412	G/C	rs406836786	2.81169e-25	inLD	LANCL2	48	intergenic_variant
Chr19:693470	19	693470	G/A	rs420268847	2.81169e-25	inLD	LANCL2	48	intergenic_variant
Chr19:693502	19	693502	C/T	rs400784772	2.81169e-25	inLD	LANCL2	48	intergenic_variant
Chr19:693511	19	693511	A/G	rs413898752	2.81169e-25	inLD	LANCL2	48	intergenic_variant
Chr19:693560	19	693560	GGGAG/GG	rs601453318	2.81169e-25	inLD	LANCL2	48	INTERGENIC
Chr19:693565	19	693565	A/T	rs604026788	2.81169e-25	inLD	LANCL2	48	intergenic_variant
Chr19:693622	19	693622	ATTTTT/ATTTT	rs593625882	2.81169e-25	inLD	LANCL2	48	INTERGENIC
Chr19:693663	19	693663	A/G	rs425723387	2.81169e-25	inLD	LANCL2	48	intergenic_variant
Chr19:693694	19	693694	A/G	rs424778314	2.81169e-25	inLD	LANCL2	48	intergenic_variant
Chr19:693708	19	693708	A/G	rs405388903	2.81169e-25	inLD	LANCL2	48	intergenic_variant
Chr19:693734	19	693734	C/T	rs590801347	2.81169e-25	inLD	LANCL2	48	intergenic_variant
Chr19:693792	19	693792	C/A	rs418329510	2.81169e-25	inLD	LANCL2	48	intergenic_variant
Chr19:693860	19	693860	C/T	rs427690682	2.81169e-25	inLD	LANCL2	48	intergenic_variant
Chr19:693891	19	693891	G/A	rs404029688	2.81169e-25	inLD	LANCL2	48	intergenic_variant
Chr19:693916	19	693916	A/C	rs417405108	2.81169e-25	inLD	LANCL2	48	intergenic_variant
Chr19:694001	19	694001	G/A	rs406975686	2.81169e-25	inLD	LANCL2	48	intergenic_variant
Chr19:694092	19	694092	G/T	rs420418248	2.81169e-25	inLD	LANCL2	48	intergenic_variant
Chr19:694116	19	694116	G/A	rs429459182	2.81169e-25	inLD	LANCL2	48	intergenic_variant
Chr19:694252	19	694252	G/T	rs398483013	2.81169e-25	inLD	LANCL2	48	intergenic_variant
Chr19:694258	19	694258	C/T	rs411578137	2.81169e-25	inLD	LANCL2	48	intergenic_variant
Chr19:694275	19	694275	A/G	rs593884078	2.81169e-25	inLD	LANCL2	48	intergenic_variant
Chr19:694288	19	694288	G/A	rs589413171	2.81169e-25	inLD	LANCL2	48	intergenic_variant
Chr19:694418	19	694418	C/T	rs405272278	2.81169e-25	inLD	LANCL2	49	intergenic_variant
Chr19:694452	19	694452	A/T	rs410468539	2.81169e-25	inLD	LANCL2	49	intergenic_variant
Chr19:694465	19	694465	C/T	rs423435035	2.81169e-25	inLD	LANCL2	49	intergenic_variant
Chr19:694551	19	694551	C/T	rs417473182	2.81169e-25	inLD	LANCL2	49	intergenic_variant
Chr19:694563	19	694563	AC/A	rs599035168	2.81169e-25	inLD	LANCL2	49	INTERGENIC
Chr19:694585	19	694585	G/A	rs430724493	2.81169e-25	inLD	LANCL2	49	intergenic_variant
Chr19:694857	19	694857	T/G	rs429600435	2.81169e-25	inLD	LANCL2	49	intergenic_variant
Chr19:694910	19	694910	T/C	rs419233696	2.81169e-25	inLD	LANCL2	49	intergenic_variant
Chr19:694921	19	694921	A/G	rs428117326	2.81169e-25	inLD	LANCL2	49	intergenic_variant
Chr19:695160	19	695160	TAAAAAAAA/TAAAAAAAAA	rs599627632	2.81169e-25	inLD	LANCL2	49	INTERGENIC
Chr19:695836	19	695836	C/T	rs404393588	2.81169e-25	inLD	LANCL2	50	intergenic_variant
Chr19:697853	19	697853	C/T	rs399108872	2.81169e-25	inLD	LANCL2	52	intergenic_variant
Chr19:698017	19	698017	A/G	rs415181864	2.81169e-25	inLD	LANCL2	52	intergenic_variant
Chr19:698073	19	698073	T/C	rs424239677	2.81169e-25	inLD	LANCL2	52	intergenic_variant
Chr19:698554	19	698554	T/C	rs418730518	2.81169e-25	inLD	LANCL2	53	intergenic_variant
Chr19:698570	19	698570	G/T	rs399254015	2.81169e-25	inLD	LANCL2	53	intergenic_variant
Chr19:698629	19	698629	T/A	rs425570000	2.81169e-25	inLD	LANCL2	53	intergenic_variant
Chr19:698655	19	698655	C/T	rs401955426	2.81169e-25	inLD	LANCL2	53	intergenic_variant
Chr19:698667	19	698667	A/T	rs411237079	2.81169e-25	inLD	LANCL2	53	intergenic_variant
Chr19:698823	19	698823	T/G	rs404973760	2.81169e-25	inLD	LANCL2	53	intergenic_variant
Chr19:699078	19	699078	C/T	rs430220537	2.81169e-25	inLD	LANCL2	53	intergenic_variant
Chr19:699164	19	699164	T/C	rs415826888	2.81169e-25	inLD	LANCL2	53	intergenic_variant
Chr19:699214	19	699214	GTTT/GTT	rs603906032	2.81169e-25	inLD	LANCL2	53	INTERGENIC
Chr19:699290	19	699290	C/G	rs409540857	2.81169e-25	inLD	LANCL2	53	intergenic_variant
Chr19:699539	19	699539	A/G	rs423454456	2.81169e-25	inLD	LANCL2	54	intergenic_variant
Chr19:699624	19	699624	A/G	rs413002890	2.81169e-25	inLD	LANCL2	54	intergenic_variant
Chr19:699649	19	699649	G/A	rs426255724	2.81169e-25	inLD	LANCL2	54	intergenic_variant
Chr19:699701	19	699701	A/G	rs402688532	2.81169e-25	inLD	LANCL2	54	intergenic_variant
Chr19:699713	19	699713	C/G	rs415997627	2.81169e-25	inLD	LANCL2	54	intergenic_variant
Chr19:699722	19	699722	A/G	rs429193326	2.81169e-25	inLD	LANCL2	54	intergenic_variant
Chr19:699747	19	699747	CTATGTGT/CTATGTGTTTCCATTATGTGT	rs599757739	2.81169e-25	inLD	LANCL2	54	INTERGENIC
Chr19:699766	19	699766	G/A	rs604542577	2.81169e-25	inLD	LANCL2	54	intergenic_variant
Chr19:699785	19	699785	A/G	rs594196016	2.81169e-25	inLD	LANCL2	54	intergenic_variant
Chr19:699842	19	699842	NA/NA	NA	3.43009e-25	inLD	LANCL2	54	intergenic_variant
Chr19:699865	19	699865	A/G	rs414686304	2.81169e-25	inLD	LANCL2	54	intergenic_variant
Chr19:699870	19	699870	G/A	rs428067052	2.81169e-25	inLD	LANCL2	54	intergenic_variant
Chr19:699882	19	699882	G/A	rs408375395	2.81169e-25	inLD	LANCL2	54	intergenic_variant
Chr19:699943	19	699943	G/A	rs407247977	2.81169e-25	inLD	LANCL2	54	intergenic_variant
Chr19:699968	19	699968	T/C	rs400988812	2.81169e-25	inLD	LANCL2	54	intergenic_variant
Chr19:700000	19	700000	NA/NA	NA	2.81169e-25	inLD	LANCL2	54	intergenic_variant
Chr19:700009	19	700009	C/T	rs419265937	2.81169e-25	inLD	LANCL2	54	intergenic_variant
Chr19:700022	19	700022	A/G	rs399874186	2.81169e-25	inLD	LANCL2	54	intergenic_variant
Chr19:700029	19	700029	G/A	rs413001925	2.81169e-25	inLD	LANCL2	54	intergenic_variant
Chr19:700245	19	700245	A/G	rs601921177	2.81169e-25	inLD	LANCL2	54	intergenic_variant
Chr19:700251	19	700251	A/G	rs591553181	2.81169e-25	inLD	LANCL2	54	intergenic_variant
Chr19:700293	19	700293	A/G	rs605605701	2.81169e-25	inLD	LANCL2	54	intergenic_variant
Chr19:700353	19	700353	G/T	rs414834936	2.81169e-25	inLD	LANCL2	55	intergenic_variant
Chr19:700367	19	700367	C/T	rs597665682	2.81169e-25	inLD	LANCL2	55	intergenic_variant
Chr19:700464	19	700464	T/C	rs423846345	2.81169e-25	inLD	LANCL2	55	intergenic_variant
Chr19:700596	19	700596	C/G	rs417860348	2.81169e-25	inLD	LANCL2	55	intergenic_variant
Chr19:700637	19	700637	C/A	rs426656128	2.81169e-25	inLD	LANCL2	55	intergenic_variant
Chr19:700723	19	700723	NA/NA	NA	2.81169e-25	inLD	LANCL2	55	INTERGENIC
Chr19:700744	19	700744	A/G	rs594679035	2.81169e-25	inLD	LANCL2	55	intergenic_variant
Chr19:700802	19	700802	A/C	rs416365202	2.81169e-25	inLD	LANCL2	55	intergenic_variant
Chr19:700870	19	700870	C/T	rs429840862	2.81169e-25	inLD	LANCL2	55	intergenic_variant
Chr19:700949	19	700949	A/C	rs410147367	2.81169e-25	inLD	LANCL2	55	intergenic_variant
Chr19:700969	19	700969	T/A	rs419474676	2.81169e-25	inLD	LANCL2	55	intergenic_variant
Chr19:700979	19	700979	A/G	rs400017121	2.81169e-25	inLD	LANCL2	55	intergenic_variant
Chr19:701162	19	701162	C/T	rs410892362	2.81169e-25	inLD	LANCL2	55	intergenic_variant
Chr19:701331	19	701331	T/A	rs404605206	2.81169e-25	inLD	LANCL2	56	intergenic_variant
Chr19:701364	19	701364	G/C	rs422954126	2.81169e-25	inLD	LANCL2	56	intergenic_variant
Chr19:701436	19	701436	GTTT/GTTTT	rs597339868	2.81169e-25	inLD	LANCL2	56	INTERGENIC
Chr19:701455	19	701455	T/C	rs416608057	2.81169e-25	inLD	LANCL2	56	intergenic_variant
Chr19:701485	19	701485	A/G	rs429795697	2.81169e-25	inLD	LANCL2	56	intergenic_variant
Chr19:701980	19	701980	G/A	rs421231121	2.81169e-25	inLD	LANCL2	56	intergenic_variant
Chr19:702077	19	702077	C/T	rs420171029	2.81169e-25	inLD	LANCL2	56	intergenic_variant
Chr19:702258	19	702258	G/T	rs403456327	2.81169e-25	inLD	LANCL2	56	intergenic_variant
Chr19:702363	19	702363	T/C	rs425789566	2.81169e-25	inLD	LANCL2	57	intergenic_variant
Chr19:702431	19	702431	G/A	rs415435224	2.81169e-25	inLD	LANCL2	57	intergenic_variant
Chr19:702519	19	702519	T/A	rs405070241	2.81169e-25	inLD	LANCL2	57	intergenic_variant
Chr19:702532	19	702532	C/T	rs418479809	2.81169e-25	inLD	LANCL2	57	intergenic_variant
Chr19:702722	19	702722	T/C	rs408006895	2.81169e-25	inLD	LANCL2	57	intergenic_variant
Chr19:703114	19	703114	G/A	rs413737300	2.81169e-25	inLD	LANCL2	57	intergenic_variant
Chr19:706310	19	706310	G/T	rs588964495	2.81169e-25	inLD	LANCL2	61	intergenic_variant
Chr19:706618	19	706618	T/G	rs591816541	2.81169e-25	inLD	LANCL2	61	intergenic_variant
Chr19:707224	19	707224	G/A	rs407513742	2.71443e-25	inLD	LANCL2	61	intergenic_variant
Chr19:707268	19	707268	ATTT/ATT	rs603233127	2.71443e-25	inLD	LANCL2	61	INTERGENIC
Chr19:707485	19	707485	NA/NA	NA	2.71443e-25	inLD	LANCL2	62	intergenic_variant
Chr19:708083	19	708083	C/A	rs601814253	2.71443e-25	inLD	LANCL2	62	intergenic_variant
Chr19:708332	19	708332	C/T	rs419705653	2.81169e-25	inLD	LANCL2	63	intergenic_variant
Chr19:709185	19	709185	T/C	rs591791834	2.81169e-25	inLD	LANCL2	63	intergenic_variant
Chr19:709649	19	709649	T/G	rs404764072	2.81169e-25	inLD	LANCL2	64	intergenic_variant
Chr19:709755	19	709755	G/A	rs423170306	2.81169e-25	inLD	LANCL2	64	intergenic_variant
Chr19:710490	19	710490	G/C	rs402492108	8.681e-24	inLD	LANCL2	65	intergenic_variant
Chr19:750199	19	750199	G/A	rs590103717	5.59721e-27	inLD	EGFR	28	intergenic_variant
Chr19:779374	19	779374	C/G	rs599803352	3.04337e-29	inLD	EGFR	0	intron_variant
Chr19:840732	19	840732	NA/NA	NA	4.43547e-30	TOP	EGFR	0	missense_variant
Chr19:936359	19	936359	A/G	rs596323847	1.18991e-25	inLD	EGFR	91	intergenic_variant
Chr19:941330	19	941330	C/G	rs590440469	3.96431e-25	inLD	EGFR	96	intergenic_variant
Chr19:1001787	19	1001787	NA/NA	NA	1.52782e-23	inLD			INTERGENIC
Chr19:4542836	19	4542836	G/C	rs404301119	1.56561e-06	TOP	RBMS3	0	intron_variant
Chr19:12560624	19	12560624	T/C	rs403376778	8.49727e-06	TOP	SLC25A38	3.7	intron_variant
Chr19:12560632	19	12560632	G/T	rs410439507	6.70468e-06	inLD	SLC25A38	3.7	intron_variant
Chr19:12560639	19	12560639	C/A	rs591576950	6.70468e-06	inLD	SLC25A38	3.7	intron_variant
Chr19:12560653	19	12560653	G/A	rs597604190	6.70468e-06	inLD	SLC25A38	3.7	intron_variant
Chr19:12560702	19	12560702	C/T	rs404475798	6.70468e-06	inLD	SLC25A38	3.7	missense_variant
Chr19:12560928	19	12560928	C/T	rs403043425	6.70468e-06	inLD	SLC25A38	3.4	intron_variant
Chr19:12560967	19	12560967	T/C	rs597145298	6.70468e-06	inLD	SLC25A38	3.4	intron_variant
Chr19:12561315	19	12561315	G/C	rs407931264	6.70468e-06	inLD	SLC25A38	3	intron_variant
Chr19:12561329	19	12561329	G/A	rs419206859	6.70468e-06	inLD	SLC25A38	3	intron_variant
Chr19:12561486	19	12561486	C/T	rs420319891	6.70468e-06	inLD	SLC25A38	2.9	synonymous_variant
Chr19:49167265	19	49167265	GCTATCTA/GCTA	rs588385413	1.1687e-06	TOP	RAD54L2	0	intron_variant
Chr19:55035331	19	55035331	C/A	rs599976385	7.12602e-06	inLD	SLC6A1	71	intergenic_variant
Chr19:55047032	19	55047032	T/G	rs412513633	3.96287e-06	inLD	SLC6A1	83	intergenic_variant
Chr19:55047710	19	55047710	G/A	rs410169925	3.96287e-06	inLD	SLC6A1	84	intergenic_variant
Chr19:55047727	19	55047727	G/A	rs419399088	3.90658e-06	inLD	SLC6A1	84	intergenic_variant
Chr19:55048783	19	55048783	C/T	rs594334398	1.74824e-06	inLD	SLC6A1	85	intergenic_variant
Chr19:55051481	19	55051481	A/C	rs416613110	3.10673e-06	inLD	SLC6A1	87	intergenic_variant
Chr19:55051755	19	55051755	T/G	rs429961192	2.16562e-06	inLD	SLC6A1	88	intergenic_variant
Chr19:55051817	19	55051817	G/T	rs400527032	2.16562e-06	inLD	SLC6A1	88	intergenic_variant
Chr19:55054440	19	55054440	C/T	rs597989565	1.42214e-06	inLD	SLC6A1	90	intergenic_variant
Chr19:55054718	19	55054718	G/A	rs412381623	1.79988e-06	TOP	SLC6A1	91	intergenic_variant
Chr19:55054798	19	55054798	G/A	rs589350871	1.94578e-06	inLD	SLC6A1	91	intergenic_variant
Chr19:55057389	19	55057389	C/T	rs415068936	1.42214e-06	inLD	SLC6A1	93	intergenic_variant
Chr19:55058858	19	55058858	G/C	rs403392790	1.42214e-06	inLD	SLC6A1	95	intergenic_variant
Chr19:55059046	19	55059046	G/A	rs426120996	1.42214e-06	inLD	SLC6A1	95	intergenic_variant
Chr19:55059568	19	55059568	G/A	rs407975371	1.42214e-06	inLD	SLC6A1	95	intergenic_variant
Chr19:55059732	19	55059732	G/A	rs401080575	1.42214e-06	inLD	SLC6A1	96	intergenic_variant
Chr19:55060120	19	55060120	C/T	rs412640984	1.42214e-06	inLD	SLC6A1	96	intergenic_variant
Chr19:55060356	19	55060356	C/G	rs425968688	1.42214e-06	inLD	SLC6A1	96	intergenic_variant
Chr19:55060491	19	55060491	T/C	rs411923200	1.42214e-06	inLD	SLC6A1	96	intergenic_variant
Chr19:55060631	19	55060631	C/T	rs405677347	1.42214e-06	inLD	SLC6A1	97	intergenic_variant
Chr19:55061323	19	55061323	C/T	rs407164894	2.07503e-06	inLD	SLC6A1	97	intergenic_variant
Chr19:55061869	19	55061869	A/C	rs600267705	1.70517e-06	inLD	SLC6A1	98	intergenic_variant
Chr19:55061946	19	55061946	T/A	rs590047732	2.07503e-06	inLD	SLC6A1	98	intergenic_variant
Chr20:13439845	20	13439845	C/T	rs413717346	5.68793e-06	TOP	KIF6	0	intron_variant
Chr20:13445726	20	13445726	C/T	rs416393161	3.82722e-06	inLD	KIF6	0	intron_variant
Chr20:13446486	20	13446486	C/T	rs606013910	3.82722e-06	inLD	KIF6	0	intron_variant
Chr20:13446588	20	13446588	C/T	rs402474105	3.82722e-06	inLD	KIF6	0	intron_variant
Chr20:13769409	20	13769409	NA/NA	NA	4.07526e-06	TOP	DAAM2	53	intergenic_variant
Chr20:13788288	20	13788288	NA/NA	NA	4.09374e-06	inLD	DAAM2	34	intergenic_variant
Chr20:13824269	20	13824269	NA/NA	NA	4.09374e-06	inLD	DAAM2	0	intron_variant
Chr20:13938527	20	13938527	G/A	rs405650125	6.49167e-06	TOP	MOCS1	27	intergenic_variant
Chr20:39392518	20	39392518	G/A	rs414366764	2.15047e-06	TOP			intergenic_variant
Chr20:42643390	20	42643390	G/A	rs606047449	3.66373e-06	TOP			intergenic_variant
Chr20:45490328	20	45490328	G/A	rs402939703	9.63475e-06	TOP			intergenic_variant
Chr20:45491146	20	45491146	C/G	rs408736074	9.77101e-06	inLD			intergenic_variant
Chr20:45491453	20	45491453	G/A	rs412178327	9.77101e-06	inLD			intergenic_variant
Chr20:45491474	20	45491474	G/A	rs401845379	9.77101e-06	inLD			intergenic_variant
Chr20:45491505	20	45491505	G/A	rs410973560	9.77101e-06	inLD			intergenic_variant
Chr21:10453585	21	10453585	A/C	rs604404087	3.19348e-06	TOP			intergenic_variant
Chr21:12923269	21	12923269	G/A	rs590030433	8.79788e-06	inLD			intergenic_variant
Chr21:12929518	21	12929518	A/G	rs409884131	6.47098e-06	TOP			intergenic_variant
Chr21:31837919	21	31837919	C/T	rs598315797	3.40221e-07	inLD	BARX2	6.5	non_coding_transcript_exon_variant
Chr21:31908130	21	31908130	C/A	rs594402717	3.37804e-07	TOP	BARX2	0	intron_variant
Chr21:39576245	21	39576245	G/A	rs604435515	2.96377e-06	inLD	DAGLA	0	intron_variant
Chr21:39586902	21	39586902	A/G	rs589778879	3.56367e-06	TOP	DAGLA	0	intron_variant
Chr21:39614903	21	39614903	G/A	rs414003792	2.8862e-06	inLD	MYRF	4	upstream_gene_variant
Chr21:39624380	21	39624380	A/G	rs406990588	2.8862e-06	inLD	MYRF	0	intron_variant
Chr21:39636870	21	39636870	NA/NA	NA	2.8862e-06	inLD	MYRF	0	intron_variant
Chr21:42593473	21	42593473	NA/NA	NA	3.8201e-07	TOP	NAALADL1	3	upstream_gene_variant
Chr21:42646702	21	42646702	A/G	rs597512150	5.84723e-07	inLD	MRPL49	0	intron_variant
Chr22:23990128	22	23990128	AAGTTAG/AAGTTAGTTAG	rs594783242	7.64999e-07	TOP	CCDC147	4.5	upstream_gene_variant
Chr22:23991501	22	23991501	A/G	rs410981183	7.96028e-06	inLD	CCDC147	3.1	upstream_gene_variant
Chr22:47583383	22	47583383	G/A	rs414223194	1.39692e-06	TOP			intergenic_variant
Chr23:3435917	23	3435917	NA/NA	NA	4.62098e-06	TOP	ZADH2	10	upstream_gene_variant
Chr23:8543866	23	8543866	C/T	rs600989122	6.86181e-06	inLD	TMX3	4.7	upstream_gene_variant
Chr23:8545316	23	8545316	G/C	rs414772680	6.86181e-06	TOP	TMX3	3.3	upstream_gene_variant
Chr23:8547672	23	8547672	C/A	rs428502855	6.86181e-06	inLD	TMX3	0.9	upstream_gene_variant
Chr23:21147273	23	21147273	T/C	rs422071109	7.68031e-06	TOP	MOCOS	21	intergenic_variant
Chr23:32246903	23	32246903	G/A	rs408514339	6.72471e-07	TOP			intergenic_variant
Chr23:32271649	23	32271649	G/A	rs404589675	6.96084e-07	inLD			intergenic_variant
Chr23:34353158	23	34353158	C/A	rs424465816	9.77129e-06	TOP			intergenic_variant
Chr23:43869558	23	43869558	G/A	rs398748899	9.43121e-06	inLD	MC5R	0	missense_variant
Chr23:43882968	23	43882968	C/T	rs591282464	6.21517e-06	inLD	ACTH-R	11	intergenic_variant
Chr23:43896965	23	43896965	T/C	rs426234977	3.07487e-06	TOP	MC2R	2.2	upstream_gene_variant
Chr23:48143637	23	48143637	NA/NA	NA	8.69269e-06	TOP	ZBTB7C	0	intron_variant
Chr23:55746195	23	55746195	C/T	rs588707043	2.26264e-06	TOP			intergenic_variant
Chr24:31181405	24	31181405	G/A	rs416979968	3.90184e-06	inLD			intergenic_variant
Chr24:31182279	24	31182279	C/A	rs411039900	3.90184e-06	inLD			intergenic_variant
Chr24:31183402	24	31183402	G/A	rs419164681	3.90184e-06	inLD			intergenic_variant
Chr24:31183617	24	31183617	T/C	rs398599378	3.90184e-06	inLD			intergenic_variant
Chr24:31186928	24	31186928	T/C	rs430077941	1.18504e-06	TOP			intergenic_variant
Chr24:31187762	24	31187762	G/A	rs406677090	1.63372e-06	inLD			intergenic_variant
Chr24:31189439	24	31189439	T/C	rs426121413	1.63372e-06	inLD			intergenic_variant
Chr24:31190916	24	31190916	C/T	rs423964664	1.67378e-06	inLD			intergenic_variant
Chr24:31192249	24	31192249	C/T	rs400580784	1.63372e-06	inLD			intergenic_variant
Chr24:31193181	24	31193181	C/T	rs420180467	1.68696e-06	inLD			intergenic_variant
Chr24:31955565	24	31955565	NA/NA	NA	8.79099e-06	TOP			intergenic_variant
Chr24:36773600	24	36773600	A/G	rs402985854	1.11754e-07	inLD	ZNF789	0	stop_retained_variant
Chr24:36773732	24	36773732	A/G	rs407918907	1.11754e-07	inLD	ZNF789	0.1	downstream_gene_variant
Chr24:36773816	24	36773816	T/C	rs430710956	1.11754e-07	inLD	ZNF789	0.2	downstream_gene_variant
Chr24:36774302	24	36774302	A/G	rs400184767	1.05779e-07	TOP	ZNF789	0.7	downstream_gene_variant
Chr24:36774576	24	36774576	G/A	rs401673168	1.11754e-07	inLD	ZNF789	1	downstream_gene_variant
Chr24:36777622	24	36777622	C/G	rs601236089	1.11754e-07	inLD	ZNF789	4	downstream_gene_variant
Chr24:36779220	24	36779220	C/A	rs400681609	1.11754e-07	inLD	ZKSCAN5	3.1	downstream_gene_variant
Chr24:36784364	24	36784364	G/A	rs597308055	1.11754e-07	inLD	ZKSCAN5	0	intron_variant
Chr24:39185875	24	39185875	GAAAA/GAAAAA	rs598213786	2.75613e-06	TOP	FOXK1	51	INTERGENIC
Chr25:30581246	25	30581246	C/T	rs600854108	3.38931e-06	TOP	KAT6B	0	intron_variant
Chr25:30586601	25	30586601	G/T	rs592886810	2.92279e-07	inLD	KAT6B	0	intron_variant
Chr25:34722408	25	34722408	NA/NA	NA	4.03195e-30	inLD	ZMIZ1	65	downstream_gene_variant
Chr25:34781574	25	34781574	NA/NA	NA	7.23737e-31	inLD	ZMIZ1	5.8	intergenic_variant
Chr25:34789118	25	34789118	NA/NA	NA	3.05759e-30	inLD	ZMIZ1	0	intron_variant
Chr25:35272825	25	35272825	C/T	rs591543522	7.52569e-31	inLD	SFTPA1	5.6	upstream_gene_variant
Chr25:35273582	25	35273582	C/T	rs417230762	7.52569e-31	inLD	SFTPA1	4.8	upstream_gene_variant
Chr25:35282545	25	35282545	C/T	rs422474728	5.99332e-32	inLD	SFTPA1	1.5	upstream_gene_variant
Chr25:35298566	25	35298566	T/C	rs422178970	9.82174e-25	inLD	MAT1A	0	intron_variant
Chr25:35298583	25	35298583	TGGG/TGG	rs605652374	9.82174e-25	inLD	MAT1A	0	intron_variant
Chr25:35298959	25	35298959	NA/NA	NA	9.82174e-25	inLD	MAT1A	0	intron_variant
Chr25:35299774	25	35299774	NA/NA	NA	9.82174e-25	inLD	MAT1A	0	intron_variant
Chr25:35299841	25	35299841	NA/NA	NA	9.82174e-25	inLD	MAT1A	0	intron_variant
Chr25:35300064	25	35300064	G/A	rs598347277	9.82174e-25	inLD	MAT1A	0	synonymous_variant
Chr25:35300150	25	35300150	G/A	rs605026894	9.82174e-25	inLD	MAT1A	0	intron_variant
Chr25:35300182	25	35300182	C/T	rs600235330	9.82174e-25	inLD	MAT1A	0	intron_variant
Chr25:35300212	25	35300212	A/C	rs595539895	9.82174e-25	inLD	MAT1A	0	intron_variant
Chr25:35300388	25	35300388	C/T	rs603131796	9.82174e-25	inLD	MAT1A	0	intron_variant
Chr25:35300394	25	35300394	C/T	rs598510081	9.82174e-25	inLD	MAT1A	0	intron_variant
Chr25:35300800	25	35300800	T/G	rs425990218	9.82174e-25	inLD	MAT1A	0	intron_variant
Chr25:35300887	25	35300887	G/A	rs411779588	9.82174e-25	inLD	MAT1A	0	intron_variant
Chr25:35300895	25	35300895	ACC/A	rs597158863	9.82174e-25	inLD	MAT1A	0	intron_variant
Chr25:35301000	25	35301000	G/A	rs602851533	9.82174e-25	inLD	MAT1A	0	intron_variant
Chr25:35301012	25	35301012	A/G	rs405567080	9.82174e-25	inLD	MAT1A	0	intron_variant
Chr25:35301078	25	35301078	G/A	rs428067694	9.82174e-25	inLD	MAT1A	0	intron_variant
Chr25:35301142	25	35301142	C/T	rs418187860	9.82174e-25	inLD	MAT1A	0	intron_variant
Chr25:35301334	25	35301334	NA/NA	NA	2.25931e-39	inLD	MAT1A	0	missense_variant
Chr25:35301594	25	35301594	NA/NA	NA	9.82174e-25	inLD	MAT1A	0	intron_variant
Chr25:35301693	25	35301693	G/C	rs424881413	9.82174e-25	inLD	MAT1A	0	intron_variant
Chr25:35304274	25	35304274	NA/NA	NA	1.25484e-31	inLD	MAT1A	0	intron_variant
Chr25:35305108	25	35305108	NA/NA	NA	4.84721e-40	TOP	MAT1A	0	intron_variant
Chr25:35307905	25	35307905	G/A	rs588731983	4.84721e-40	inLD	MAT1A	0	intron_variant
Chr25:35312896	25	35312896	G/A	rs596263883	2.40808e-39	inLD	MAT1A	0	intron_variant
Chr25:35314899	25	35314899	A/G	rs597612052	2.40808e-39	inLD	MAT1A	0.8	upstream_gene_variant
Chr25:35321714	25	35321714	T/C	rs412830146	1.16313e-31	inLD	MAT1A	7.6	intergenic_variant
Chr25:35322137	25	35322137	C/T	rs424958360	1.16313e-31	inLD	MAT1A	8.1	intergenic_variant
Chr25:35322896	25	35322896	C/T	rs427879124	1.05913e-30	inLD	MAT1A	8.8	intergenic_variant
Chr25:35323216	25	35323216	G/C	rs599071466	1.10476e-30	inLD	MAT1A	9.1	intergenic_variant
Chr25:35323356	25	35323356	C/T	rs605187996	1.10154e-30	inLD	MAT1A	9.3	intergenic_variant
Chr25:35324690	25	35324690	G/A	rs590182497	1.09186e-30	inLD	MAT1A	11	intergenic_variant
Chr25:35325599	25	35325599	C/T	rs430233214	2.19388e-30	inLD	MAT1A	12	intergenic_variant
Chr25:35328291	25	35328291	A/G	rs597548516	2.19388e-30	inLD	MAT1A	14	intergenic_variant
Chr25:35328412	25	35328412	A/G	rs593171119	2.19388e-30	inLD	MAT1A	14	intergenic_variant
Chr25:35328571	25	35328571	G/A	rs588753954	2.19388e-30	inLD	MAT1A	14	intergenic_variant
Chr25:35330326	25	35330326	C/T	rs588363322	2.19388e-30	inLD	MAT1A	16	intergenic_variant
Chr25:35330571	25	35330571	G/A	rs598679645	2.19388e-30	inLD	MAT1A	16	intergenic_variant
Chr25:35330723	25	35330723	C/T	rs418092218	2.19388e-30	inLD	MAT1A	17	intergenic_variant
Chr25:35331399	25	35331399	T/C	rs410171801	2.19388e-30	inLD	MAT1A	17	intergenic_variant
Chr25:35331549	25	35331549	A/G	rs420793293	2.19388e-30	inLD	MAT1A	17	intergenic_variant
Chr25:35331596	25	35331596	A/G	rs589214627	2.19388e-30	inLD	MAT1A	18	intergenic_variant
Chr25:35331746	25	35331746	CAAAAA/CAAA	rs588179435	2.19388e-30	inLD	DYDC1	18	INTERGENIC
Chr25:35331767	25	35331767	C/T	rs596109778	2.19388e-30	inLD	DYDC1	18	intergenic_variant
Chr25:35331872	25	35331872	T/C	rs598862772	2.19388e-30	inLD	DYDC1	17	intergenic_variant
Chr25:35331914	25	35331914	A/G	rs402743844	2.19388e-30	inLD	DYDC1	17	intergenic_variant
Chr25:35331995	25	35331995	T/C	rs415297693	2.19388e-30	inLD	DYDC1	17	intergenic_variant
Chr25:35332082	25	35332082	T/C	rs599097343	2.19388e-30	inLD	DYDC1	17	intergenic_variant
Chr25:35332123	25	35332123	G/A	rs605097028	2.19388e-30	inLD	DYDC1	17	intergenic_variant
Chr25:35332257	25	35332257	A/C	rs594599398	2.19388e-30	inLD	DYDC1	17	intergenic_variant
Chr25:35332349	25	35332349	GTTTTTTTT/GTTTTTTTTT	rs589009583	2.19388e-30	inLD	DYDC1	17	INTERGENIC
Chr25:35332425	25	35332425	G/A	rs587966945	2.19388e-30	inLD	DYDC1	17	intergenic_variant
Chr25:35332673	25	35332673	C/T	rs603258290	2.19388e-30	inLD	DYDC1	17	intergenic_variant
Chr25:35332677	25	35332677	T/C	rs591898347	2.19388e-30	inLD	DYDC1	17	intergenic_variant
Chr25:35332703	25	35332703	C/T	rs413838000	2.19388e-30	inLD	DYDC1	17	intergenic_variant
Chr25:35332931	25	35332931	G/T	rs399404524	2.19388e-30	inLD	DYDC1	16	intergenic_variant
Chr25:35333262	25	35333262	C/G	rs402836819	2.19388e-30	inLD	DYDC1	16	intergenic_variant
Chr25:35333343	25	35333343	G/A	rs598093189	2.19388e-30	inLD	DYDC1	16	intergenic_variant
Chr25:35333423	25	35333423	G/C	rs425480972	2.19388e-30	inLD	DYDC1	16	intergenic_variant
Chr25:35333443	25	35333443	T/G	rs405995634	2.19388e-30	inLD	DYDC1	16	intergenic_variant
Chr25:35333573	25	35333573	C/G	rs587886365	2.19388e-30	inLD	DYDC1	16	intergenic_variant
Chr25:35333579	25	35333579	A/G	rs600533233	2.19388e-30	inLD	DYDC1	16	intergenic_variant
Chr25:35333594	25	35333594	G/T	rs601671098	2.19388e-30	inLD	DYDC1	16	intergenic_variant
Chr25:35333699	25	35333699	G/A	rs405076346	2.19388e-30	inLD	DYDC1	16	intergenic_variant
Chr25:35333816	25	35333816	G/A	rs419721637	2.58804e-30	inLD	DYDC1	16	intergenic_variant
Chr25:35334690	25	35334690	G/A	rs604026201	1.09186e-30	inLD	DYDC1	15	intergenic_variant
Chr25:35335433	25	35335433	G/A	rs423351571	1.09186e-30	inLD	DYDC1	14	intergenic_variant
Chr25:35335625	25	35335625	C/A	rs417525531	1.09186e-30	inLD	DYDC1	14	intergenic_variant
Chr25:35335640	25	35335640	G/A	rs588466888	1.09186e-30	inLD	DYDC1	14	intergenic_variant
Chr25:35335750	25	35335750	C/T	rs426686080	1.09186e-30	inLD	DYDC1	14	intergenic_variant
Chr25:35335797	25	35335797	C/T	rs602440240	1.09186e-30	inLD	DYDC1	14	intergenic_variant
Chr25:35335801	25	35335801	G/A	rs405419813	1.09186e-30	inLD	DYDC1	14	intergenic_variant
Chr25:35335808	25	35335808	C/A	rs414553353	1.09186e-30	inLD	DYDC1	14	intergenic_variant
Chr25:35336106	25	35336106	A/G	rs590655070	1.09186e-30	inLD	DYDC1	13	intergenic_variant
Chr25:35336354	25	35336354	A/G	rs597047858	1.09186e-30	inLD	DYDC1	13	intergenic_variant
Chr25:35336795	25	35336795	G/T	rs423420255	1.09186e-30	inLD	DYDC1	13	intergenic_variant
Chr25:35337263	25	35337263	A/G	rs416433382	1.09186e-30	inLD	DYDC1	12	intergenic_variant
Chr25:35337925	25	35337925	T/C	rs599913521	1.09186e-30	inLD	DYDC1	11	intergenic_variant
Chr25:35338644	25	35338644	C/A	rs600240343	1.09186e-30	inLD	DYDC1	11	intergenic_variant
Chr25:35338875	25	35338875	T/C	rs416649161	1.09186e-30	inLD	DYDC1	10	intergenic_variant
Chr25:35339057	25	35339057	G/A	rs591480618	1.09186e-30	inLD	DYDC1	10	intergenic_variant
Chr25:35339416	25	35339416	CAAAAA/CAAAAAA	rs591172277	1.09186e-30	inLD	DYDC1	10	INTERGENIC
Chr25:35340106	25	35340106	T/C	rs415819571	1.09186e-30	inLD	DYDC1	9.3	intergenic_variant
Chr25:35341582	25	35341582	A/G	rs405577960	1.09186e-30	inLD	DYDC1	7.8	intergenic_variant
Chr25:35341881	25	35341881	T/C	rs605965524	1.06455e-30	inLD	DYDC1	7.5	intergenic_variant
Chr25:35341891	25	35341891	C/A	rs408032574	1.06455e-30	inLD	DYDC1	7.5	intergenic_variant
Chr25:35341957	25	35341957	A/G	rs598881131	1.06455e-30	inLD	DYDC1	7.4	intergenic_variant
Chr25:35342281	25	35342281	G/A	rs604189811	1.06455e-30	inLD	DYDC1	7.1	intergenic_variant
Chr25:35342827	25	35342827	A/G	rs603403687	1.06455e-30	inLD	DYDC1	6.6	intergenic_variant
Chr25:35343450	25	35343450	G/T	rs419992337	1.06455e-30	inLD	DYDC1	6	intergenic_variant
Chr25:35343965	25	35343965	NA/NA	NA	1.06455e-30	inLD	DYDC1	5.4	intergenic_variant
Chr25:35345520	25	35345520	T/C	rs592737887	1.06455e-30	inLD	DYDC1	3.9	downstream_gene_variant
Chr25:35346360	25	35346360	A/G	rs419475888	1.06455e-30	inLD	DYDC1	3	downstream_gene_variant
Chr25:35348187	25	35348187	C/T	rs415997747	1.06455e-30	inLD	DYDC1	1.2	downstream_gene_variant
Chr25:35348442	25	35348442	G/A	rs404968691	1.06455e-30	inLD	DYDC1	1	downstream_gene_variant
Chr25:35348900	25	35348900	C/G	rs421619372	1.06455e-30	inLD	DYDC1	0.5	downstream_gene_variant
Chr25:35349379	25	35349379	A/G	rs417362727	1.06455e-30	inLD	DYDC1	0	downstream_gene_variant
Chr25:35349524	25	35349524	NA/NA	NA	1.06455e-30	inLD	DYDC1	0	intron_variant
Chr25:35349554	25	35349554	G/A	rs597022400	1.06455e-30	inLD	DYDC1	0	intron_variant
Chr25:35350954	25	35350954	NA/NA	NA	7.29511e-31	inLD	DYDC1	0	intron_variant
Chr25:35354309	25	35354309	T/C	rs592304454	2.46159e-30	inLD	DYDC1	0	intron_variant
Chr25:35357523	25	35357523	G/A	rs418881995	2.28085e-30	inLD	DYDC1	0	intron_variant
Chr25:35362100	25	35362100	C/T	rs409821440	3.0507e-30	inLD	DYDC1	0	intron_variant
Chr25:35362735	25	35362735	T/C	rs399270540	3.0507e-30	inLD	DYDC1	0	intron_variant
Chr25:35375777	25	35375777	G/A	rs417951325	3.0981e-30	inLD	DYDC2	2.3	upstream_gene_variant
Chr25:35384777	25	35384777	C/T	rs590713170	2.79626e-31	inLD	DYDC2	0	3_prime_UTR_variant
Chr25:35386947	25	35386947	C/T	rs591581776	2.89881e-31	inLD	DYDC2	0.7	downstream_gene_variant
Chr25:35388760	25	35388760	A/G	rs588002233	2.89881e-31	inLD	DYDC2	2.5	downstream_gene_variant
Chr25:35402374	25	35402374	T/C	rs407677132	2.89881e-31	inLD	DYDC2	16	intergenic_variant
Chr25:35407833	25	35407833	G/A	rs601837475	2.75986e-39	inLD	DYDC2	22	intergenic_variant
Chr25:35411232	25	35411232	A/G	rs400315731	2.37926e-33	inLD	DYDC2	25	intergenic_variant
Chr25:35416994	25	35416994	NA/NA	NA	5.82902e-39	inLD	DYDC2	31	upstream_gene_variant
Chr26:4839499	26	4839499	G/A	rs589326179	8.76457e-06	TOP			intergenic_variant
Chr26:19552099	26	19552099	A/G	rs406831118	6.14668e-08	TOP	MSR1	78	intron_variant
Chr26:40633675	26	40633675	C/T	rs401738864	3.21647e-06	TOP	UBE2E1	0	intron_variant

## Sheet: Table S4
Gene Ensembl ID	Gene name	Chromosome	Start position (OAR3.1)	End position (OAR3.1)
ENSOARG00000000078	KIT	6	70189729	70234612
ENSOARG00000000086	KRTAP3-1	11	40776752	40777066
ENSOARG00000000091	KAP3.2	11	40786373	40786669
ENSOARG00000000242	COQ9	14	24875640	24887592
ENSOARG00000000265	TWIST2	1	2370640	2371125
ENSOARG00000000522	SLITRK5	10	62772445	62775295
ENSOARG00000000636	DIAPH1	5	49977433	50091785
ENSOARG00000000659	KRTAP8-1	1	123013704	123013892
ENSOARG00000000701	ERLIN2	26	31657407	31673403
ENSOARG00000000772	PLCD1	19	11399763	11417782
ENSOARG00000000784	KRTAP15-1	1	123650073	123650480
ENSOARG00000000834	EDAR	3	62004930	62056439
ENSOARG00000000906	SOX21	10	69698192	69699844
ENSOARG00000000947	KRTAP27-1	1	123767671	123768300
ENSOARG00000000990	KRTAP24-1	1	123832085	123832843
ENSOARG00000001142	ITPKB	12	27809785	27912334
ENSOARG00000001154	EML1	18	63472701	63557889
ENSOARG00000001187	ITGA6	2	136225512	136275286
ENSOARG00000001340	APCDD1	23	42479408	42510105
ENSOARG00000001346	CST6	21	43406693	43408007
ENSOARG00000001414	SUFU	22	22291390	22392803
ENSOARG00000001511	STAT3	11	41903051	41934839
ENSOARG00000001602	CLOCK	6	70873036	70987644
ENSOARG00000001726	ALX4	15	72556058	72606253
ENSOARG00000001731	CIDEA	23	43145365	43155613
ENSOARG00000001747	SGSH	11	51420658	51427633
ENSOARG00000001851	FGF1	5	51004236	51024531
ENSOARG00000001865	RIN2	13	38609366	38671551
ENSOARG00000001935	HEPHL1	21	158928	247768
ENSOARG00000002053	EFEMP1	3	68110961	68179006
ENSOARG00000002060	DCAF17	2	137128086	137152847
ENSOARG00000002239	MC1R	23	43867867	43870160
ENSOARG00000002307	DLK1	18	64328206	64334917
ENSOARG00000002386	CRY2	15	74106272	74130609
ENSOARG00000002533	VIPAS39	7	85583908	85603752
ENSOARG00000002547	RBM28	4	92569174	92600827
ENSOARG00000002593	SPTLC2	7	85642041	85736820
ENSOARG00000002740	HSF4	14	34151661	34156397
ENSOARG00000002882	TSHR	7	89258424	89431877
ENSOARG00000002929	HMGA2	3	153705703	153846992
ENSOARG00000003098	ACD	14	34545356	34551176
ENSOARG00000003243	PSMB10	14	34756915	34759313
ENSOARG00000003359	TBK1	3	155157065	155199629
ENSOARG00000003418	PTK2	9	15738938	15903858
ENSOARG00000003438	CDH3	14	35337828	35356691
ENSOARG00000003450	TAL1	1	21522126	21529054
ENSOARG00000003474	SPTBN1	3	69278630	69486024
ENSOARG00000003522	FGFR4	5	36052758	36060143
ENSOARG00000003541	CLK3	18	32943968	32957201
ENSOARG00000003571	LYST	25	8426668	8562462
ENSOARG00000003578	FGF18	16	3266357	3300896
ENSOARG00000003622	EDARADD	25	9116404	9182219
ENSOARG00000003676	CD320	5	14632050	14636416
ENSOARG00000003747	KRTCAP2	1	103938831	103940988
ENSOARG00000003784	SPINK1	5	56511146	56517841
ENSOARG00000003820	NOTCH1	3	2878995	2901864
ENSOARG00000003888	TYR	21	5744320	5858941
ENSOARG00000003906	ARHGAP1	15	74864132	74882170
ENSOARG00000004018	SPINK5	5	56804753	56891975
ENSOARG00000004062	RAB38	21	6934489	6998696
ENSOARG00000004216	TFB1M	8	78485460	78545053
ENSOARG00000004229	PKLR	1	104031269	104040389
ENSOARG00000004279	SLC7A9	14	42562776	42592521
ENSOARG00000004345	GTF2H5	8	81357231	81368412
ENSOARG00000004347	MSX2	16	6490865	6495867
ENSOARG00000004486	BIIIB4	11	40766480	40766776
ENSOARG00000004495	HELLS	22	15498817	15537211
ENSOARG00000004662	SMAD4	23	50724255	50754430
ENSOARG00000004804	KRTDAP	14	45254953	45258246
ENSOARG00000004835	BRCA1	11	42540869	42607539
ENSOARG00000004871	COL1A1	11	35993829	36010034
ENSOARG00000004918	FGF14	10	77475134	77593460
ENSOARG00000004921	FGFR1OP	8	88449788	88476121
ENSOARG00000004924	F12	5	36370853	36378931
ENSOARG00000005010	TPP2	10	78218287	78269271
ENSOARG00000005032	PTPN6	3	207454996	207463860
ENSOARG00000005067	VHL	19	16618883	16620930
ENSOARG00000005152	PDCD2	8	90680024	90686058
ENSOARG00000005188	MAP1B	16	9391714	9481707
ENSOARG00000005202	FECH	23	57003314	57033696
ENSOARG00000005286	AARS	14	1177773	1196812
ENSOARG00000005293	PACSIN3	15	75306114	75312299
ENSOARG00000005301	HLF	11	5200882	5252793
ENSOARG00000005375	FGFR2	22	40407331	40510126
ENSOARG00000005389	SUPV3L1	25	25349230	25371374
ENSOARG00000005412	ITGA3	11	36104482	36130659
ENSOARG00000005448	EFNB2	10	81604311	81650036
ENSOARG00000005489	LMNA	1	104711158	104729637
ENSOARG00000005566	DLX3	11	36195487	36198981
ENSOARG00000005614	ACP2	15	75349557	75356067
ENSOARG00000005704	RYR1	14	47426122	47552121
ENSOARG00000005719	CDK7	16	10416374	10438718
ENSOARG00000005722	EPAS1	3	77880264	77921519
ENSOARG00000005727	COL17A1	22	23669923	23710888
ENSOARG00000005733	CDK5RAP2	2	2884346	3042528
ENSOARG00000005803	TMEM79	1	104863537	104868250
ENSOARG00000005969	DST	20	3452756	3721868
ENSOARG00000006037	BMPER	4	62662041	62917582
ENSOARG00000006068	ZFP36	14	48266102	48269670
ENSOARG00000006192	ATR	1	244503004	244612698
ENSOARG00000006220	FA2H	14	1535548	1589064
ENSOARG00000006249	TBX3	17	59735540	59750223
ENSOARG00000006251	CD109	8	273763	410091
ENSOARG00000006264	ACER1	5	15726237	15748767
ENSOARG00000006308	SLC3A1	3	79922072	79954714
ENSOARG00000006378	BMP5	20	4600125	4742115
ENSOARG00000006402	GK5	1	244754098	244830826
ENSOARG00000006421	RUNX3	2	240887631	240951595
ENSOARG00000006485	NAGS	11	43285554	43290813
ENSOARG00000006506	SLC29A3	25	27298129	27343049
ENSOARG00000006534	DSG4	23	26023321	26063151
ENSOARG00000006551	DSG1	23	26078308	26118372
ENSOARG00000006583	HCRTR2	20	5239832	5373603
ENSOARG00000006732	DSC1	23	26264806	26297753
ENSOARG00000006831	DSC3	23	26380250	26427620
ENSOARG00000006882	HOXB8	11	37424042	37425173
ENSOARG00000006942	SHH	4	116893522	116902118
ENSOARG00000006967	ITGB6	2	148402142	148486111
ENSOARG00000006979	RHBDF2	11	54270255	54278688
ENSOARG00000007000	CNR2	2	241935900	241937007
ENSOARG00000007039	AGRN	12	49496677	49535503
ENSOARG00000007169	KLF4	2	15622345	15625917
ENSOARG00000007334	E2F2	2	242210462	242229702
ENSOARG00000007366	TMPRSS13	15	28065641	28097306
ENSOARG00000007387	KCNJ10	1	109392671	109393810
ENSOARG00000007403	BCKDHA	14	49608116	49626428
ENSOARG00000007443	IRF2	26	13594476	13676008
ENSOARG00000007488	SPTA1	1	107883460	107968629
ENSOARG00000007581	IL31RA	16	23342715	23395149
ENSOARG00000007591	NLRP3	5	38188669	38233586
ENSOARG00000007592	PTGS2	12	65834369	65841232
ENSOARG00000007692	ASS1	3	6038777	6082502
ENSOARG00000007694	LAMA3	23	32998185	33254634
ENSOARG00000007809	ARNTL	15	38890197	38925292
ENSOARG00000007880	SOD1	1	122094296	122094754
ENSOARG00000007883	IL7	9	54817997	54825977
ENSOARG00000007911	KRTAP11-1	1	122929776	122930252
ENSOARG00000007941	KAP7	1	122988317	122988574
ENSOARG00000007954	FGFBP1	6	110587924	110588628
ENSOARG00000007988	PLD4	18	68072172	68077408
ENSOARG00000008081	NDUFS4	16	25456014	25569438
ENSOARG00000008166	RBPJ	6	45622238	45731169
ENSOARG00000008244	ZBTB17	12	49699531	49705466
ENSOARG00000008311	MIB1	23	34731944	34929704
ENSOARG00000008313	LPAR6	10	18533288	18535461
ENSOARG00000008333	TNF	20	26855182	26856951
ENSOARG00000008542	MAML2	15	13755425	13774117
ENSOARG00000008545	FGF-10	16	30468674	30562188
ENSOARG00000008643	MPZL3	15	28412150	28433752
ENSOARG00000008647	POLR3F	11	26348328	26349164
ENSOARG00000008683	CTSL	2	31785406	31790389
ENSOARG00000008748	NTMT1	3	6842416	6844489
ENSOARG00000008752	VWF	3	208164815	208288418
ENSOARG00000008811	PRSS8	24	27222405	27226048
ENSOARG00000008938	ZDHHC13	21	25106749	25146775
ENSOARG00000008961	DKK2	6	18259978	18392312
ENSOARG00000008987	CC2D2A	6	110215972	110338487
ENSOARG00000009020	FGF22	5	40652177	40654924
ENSOARG00000009137	PRL	20	34258080	34266900
ENSOARG00000009171	EIF2S2	13	62907171	62923869
ENSOARG00000009234	AHR	4	25879996	25928285
ENSOARG00000009438	APOE	14	51709732	51711208
ENSOARG00000009544	B4GALT1	2	37778590	37828742
ENSOARG00000009545	RELB	14	51767072	51795153
ENSOARG00000009585	FGF20	26	18940396	18949274
ENSOARG00000009812	FREM2	10	23560959	23715430
ENSOARG00000009833	MITF	19	31583798	31811540
ENSOARG00000009857	ERCC2	14	52047556	52066008
ENSOARG00000009913	PPP1R13L	14	52075263	52084364
ENSOARG00000010048	OAT	22	42927989	42939660
ENSOARG00000010117	JAK1	1	40023498	40079204
ENSOARG00000010131	FGF6	3	209636333	209648621
ENSOARG00000010157	GDNF	16	36542752	36564583
ENSOARG00000010176	MAT1A	25	35298046	35314076
ENSOARG00000010180	ITPR3	20	7863918	7917318
ENSOARG00000010198	FGF23	3	209689776	209698301
ENSOARG00000010256	DYDC1	25	35349401	35372930
ENSOARG00000010262	DYDC2	25	35378050	35386268
ENSOARG00000010287	FAM213A	25	35420888	35439584
ENSOARG00000010312	TSPAN14	25	35467112	35519705
ENSOARG00000010314	GUSB	24	27879763	27891854
ENSOARG00000010332	SH2D4B	25	35539285	35620062
ENSOARG00000010405	BMP1	2	43145400	43191146
ENSOARG00000010421	SLC27A4	3	7851398	7863203
ENSOARG00000010456	RAG2	15	65225075	65226658
ENSOARG00000010474	HR	2	43221081	43236470
ENSOARG00000010516	CDSN	20	27100977	27104737
ENSOARG00000010523	JAG1	13	3418572	3451511
ENSOARG00000010549	LRIG1	19	34975963	35089024
ENSOARG00000010557	FGF17	2	43302111	43326578
ENSOARG00000010746	PMEL	3	163277463	163285695
ENSOARG00000010809	DVL2	11	26570022	26578463
ENSOARG00000010810	TRPS1	9	61479981	61752577
ENSOARG00000010853	MEMO1	3	91809677	91871230
ENSOARG00000010855	KL	10	28314117	28351934
ENSOARG00000010919	STX17	2	47545229	47599680
ENSOARG00000010971	TGFBR1	2	48391016	48456740
ENSOARG00000011111	TGFA	3	92431319	92539588
ENSOARG00000011128	CBS	1	261295142	261315296
ENSOARG00000011193	FOXE1	2	49497396	49499491
ENSOARG00000011225	ACAN	18	19520823	19560023
ENSOARG00000011242	STK11	5	41052615	41066935
ENSOARG00000011383	WLS	1	43385181	43500791
ENSOARG00000011449	PRLR	16	38969273	39028126
ENSOARG00000011470	RPE65	1	43723245	43745642
ENSOARG00000011484	POLG	18	19900436	19915500
ENSOARG00000011517	GTF2IRD1	24	32819526	32902784
ENSOARG00000011550	UROS	22	44222876	44246531
ENSOARG00000011578	TICRR	18	20124948	20166662
ENSOARG00000011582	CYP26B1	3	94005022	94024647
ENSOARG00000011615	FOXC2	14	11871901	11872495
ENSOARG00000011632	CNGB3	9	88625040	88717847
ENSOARG00000011689	DEF6	20	9378177	9403285
ENSOARG00000011824	SERPINH1	15	52925655	52931691
ENSOARG00000011849	COL19A1	9	4058850	4151747
ENSOARG00000011902	SLC45A2	16	39705867	39740339
ENSOARG00000011911	FHIT	19	41365833	41369263
ENSOARG00000011967	DBP	14	54318156	54323546
ENSOARG00000012021	IL6	4	31412389	31416357
ENSOARG00000012050	CCDC77	3	211293835	211314698
ENSOARG00000012119	IL15	17	15757663	15773243
ENSOARG00000012187	FGF21	14	54418512	54419936
ENSOARG00000012193	VCP	2	53089776	53099744
ENSOARG00000012205	VPS33B	18	20752495	20781995
ENSOARG00000012219	INSIG2	2	182237596	182249890
ENSOARG00000012226	BCAT2	14	54445638	54458523
ENSOARG00000012289	MANBA	6	22171446	22287910
ENSOARG00000012314	EN1	2	183092365	183097217
ENSOARG00000012367	ITGB2	1	262869672	262887497
ENSOARG00000012414	CLPS	20	9892040	9894286
ENSOARG00000012459	PDX1	10	32337738	32342084
ENSOARG00000012525	DROSHA	16	41880438	41997943
ENSOARG00000012709	BTBD17	11	56034990	56039734
ENSOARG00000012801	HTRA2	3	96316319	96319202
ENSOARG00000012886	THRA	11	39957731	39971047
ENSOARG00000012917	RECQL4	9	13388154	13395976
ENSOARG00000012985	HMBS	15	29153798	29160700
ENSOARG00000013019	TRH	19	55745063	55751548
ENSOARG00000013052	GLI2	2	185179098	185242117
ENSOARG00000013100	SCARF1	11	22360783	22370420
ENSOARG00000013404	FGF11	11	26747806	26751538
ENSOARG00000013453	FGF9	10	35583842	35609414
ENSOARG00000013465	CAPN1	21	42712976	42740799
ENSOARG00000013468	SLU7	5	69310317	69321327
ENSOARG00000013538	ORAI1	17	53192011	53207101
ENSOARG00000013548	BARX2	21	31844391	32046759
ENSOARG00000013581	BRAF	4	103809744	103967315
ENSOARG00000013742	LHX2	3	11688347	11707288
ENSOARG00000013753	EGFR	19	778479	845335
ENSOARG00000013779	SOX9	11	57796760	57800093
ENSOARG00000013829	CHUK	22	20260636	20300286
ENSOARG00000013900	ZDHHC21	2	82688515	82742907
ENSOARG00000013941	GATA3	13	12077522	12092946
ENSOARG00000013971	ZEB1	13	32852085	33050412
ENSOARG00000014340	SLC39A10	2	196909844	197020639
ENSOARG00000014582	FASLG	12	38306975	38314892
ENSOARG00000014598	SOX2	1	203532281	203533162
ENSOARG00000014606	TRPV4	17	63068250	63091201
ENSOARG00000014629	CUX1	24	34631867	34950962
ENSOARG00000014674	SCD	22	20409240	20421839
ENSOARG00000014825	FGFBP3	22	13149226	13149429
ENSOARG00000014848	ST14	21	35545553	35561823
ENSOARG00000014879	TAF4	13	54447529	54473363
ENSOARG00000014915	KRT24	11	40477407	40481526
ENSOARG00000014937	IL13	5	19262767	19264701
ENSOARG00000014952	SHARPIN	9	13685802	13689296
ENSOARG00000015033	IL5	5	19436398	19438650
ENSOARG00000015039	RSPO2	9	69121382	69157325
ENSOARG00000015042	NSUN2	16	66450575	66482861
ENSOARG00000015108	KRT25	11	40517710	40527797
ENSOARG00000015118	BDNF	15	56529369	56530166
ENSOARG00000015140	KRT26	11	40538814	40544787
ENSOARG00000015165	ADAM17	3	18727202	18768583
ENSOARG00000015230	BTD	1	270703332	270724375
ENSOARG00000015235	KRT28	11	40565391	40573023
ENSOARG00000015298	GRHL1	3	19044119	19089445
ENSOARG00000015327	KRT10	11	40583329	40587120
ENSOARG00000015343	GNPTAB	3	170615182	170667987
ENSOARG00000015393	RASSF9	3	121940991	121975396
ENSOARG00000015409	KRT12	11	40623486	40630115
ENSOARG00000015431	ODC1	3	19476350	19480752
ENSOARG00000015465	DICER1	18	58652398	58699822
ENSOARG00000015493	KRT20	11	40637777	40646750
ENSOARG00000015519	NEK1	2	110404240	110525395
ENSOARG00000015526	ACHE	24	35649479	35653376
ENSOARG00000015540	KRT23	11	40690641	40707235
ENSOARG00000015608	KRT39	11	40738458	40745355
ENSOARG00000015665	MAD2L1	6	5610961	5622911
ENSOARG00000015681	KRT40	11	40751314	40762811
ENSOARG00000015711	KRTAP1-4	11	40811713	40812242
ENSOARG00000015724	EDIL3	5	81131950	81622637
ENSOARG00000015792	EHBP1L1	21	43068571	43084786
ENSOARG00000015832	DEGS1	3	49440109	49441080
ENSOARG00000015860	KSR1	11	18748955	18836988
ENSOARG00000015902	EDN3	13	56388549	56412278
ENSOARG00000015904	FGFR3	6	116114542	116120254
ENSOARG00000015925	KRTAP29-1	11	40998680	40999753
ENSOARG00000015961	KRTAP16-1	11	41006477	41009391
ENSOARG00000015973	RASAL2	12	57720545	57969455
ENSOARG00000016130	APC	7	891318	969935
ENSOARG00000016144	LPIN1	3	20547394	20594606
ENSOARG00000016147	ERCC3	2	117096556	117127247
ENSOARG00000016268	IDUA	6	116490689	116506893
ENSOARG00000016295	PVRL1	15	29711841	29740291
ENSOARG00000016363	HOXC13	3	132422835	132429375
ENSOARG00000016382	MAP9	17	1719806	1764230
ENSOARG00000016465	LIPI	1	141376449	141456365
ENSOARG00000016552	PTS	15	22018791	22026497
ENSOARG00000016553	POLL	22	21493437	21500144
ENSOARG00000016666	KRT32	11	41156442	41163908
ENSOARG00000016678	SOAT1	12	58700517	58751930
ENSOARG00000016775	ATF4	3	214930338	214931586
ENSOARG00000016784	KRT35	11	41168178	41172256
ENSOARG00000016786	KRT8	3	133375727	133383019
ENSOARG00000016800	KRT78	3	133420696	133428181
ENSOARG00000016824	KRT79	3	133433601	133443905
ENSOARG00000016836	KRT4	3	133453262	133459729
ENSOARG00000016853	KRT3	3	133471252	133477730
ENSOARG00000016865	KRT36	11	41180429	41184184
ENSOARG00000016866	FGF8	22	21678317	21686777
ENSOARG00000016883	KRT77	3	133543311	133555872
ENSOARG00000016900	KRT1	3	133566405	133604565
ENSOARG00000016914	KRT73	3	133608720	133618332
ENSOARG00000016930	KRT72	3	133628051	133639981
ENSOARG00000016942	TRPV3	11	23853979	23882032
ENSOARG00000016946	KRT74	3	133651634	133659310
ENSOARG00000016951	KRT13	11	41198168	41202367
ENSOARG00000016956	KRT71	3	133668845	133676261
ENSOARG00000016970	TPP1	15	45851896	45860573
ENSOARG00000016974	KRT5	3	133704094	133709834
ENSOARG00000016992	KRT15	11	41206815	41224898
ENSOARG00000017035	KRT75	3	133772163	133781755
ENSOARG00000017058	POU1F1	1	154027868	154043592
ENSOARG00000017063	KRT82	3	133799936	133812021
ENSOARG00000017073	GJB6	10	36253000	36253785
ENSOARG00000017081	KRT84	3	133820569	133827920
ENSOARG00000017098	KRT85	3	133841890	133846309
ENSOARG00000017099	KRT9	11	41266388	41271077
ENSOARG00000017105	KRT14	11	41277222	41284786
ENSOARG00000017113	KRT83	3	133886248	133892660
ENSOARG00000017119	AP3B1	7	8924750	9139454
ENSOARG00000017130	KRT21	3	133897662	133903960
ENSOARG00000017148	KRT2.10	3	133912776	133918028
ENSOARG00000017157	LBR	12	26598089	26620594
ENSOARG00000017161	BMPR-IB	6	29361947	29448079
ENSOARG00000017167	ARSB	7	9645919	9797562
ENSOARG00000017187	KRT7	3	133962047	133975095
ENSOARG00000017197	KRT80	3	134021407	134042991
ENSOARG00000017222	FGF2	17	34113507	34661626
ENSOARG00000017229	KRT16	11	41315077	41317232
ENSOARG00000017232	ACVR1B	3	134169941	134184003
ENSOARG00000017257	COL7A1	19	51229813	51258211
ENSOARG00000017258	ILK	15	45862134	45869041
ENSOARG00000017264	BMP6	20	46486138	46512150
ENSOARG00000017272	KRT17	11	41324173	41338864
ENSOARG00000017391	CRH	9	43350896	43425821
ENSOARG00000017474	JUP	11	41444794	41462118
ENSOARG00000017475	INHBA	4	79355679	79366930
ENSOARG00000017515	ORAOV1	21	46197149	46203858
ENSOARG00000017552	DSP	20	46781827	46812748
ENSOARG00000017559	FGF19	21	46224390	46229122
ENSOARG00000017564	FGF4	21	46286097	46287142
ENSOARG00000017576	MPLKIP	4	80968783	80970234
ENSOARG00000017607	ELOVL3	22	22041183	22043799
ENSOARG00000017611	FGF3	21	46325179	46329754
ENSOARG00000017638	ITGB1	13	18999482	19024014
ENSOARG00000017639	LDLR	5	13205377	13238124
ENSOARG00000017641	BMPR2	2	203653532	203710593
ENSOARG00000017793	IRF2BP2	25	7453942	7454718
ENSOARG00000017816	CRY1	3	175346821	175432659
ENSOARG00000017910	E4F1	24	1735066	1742032
ENSOARG00000017912	CLCN1	4	106136579	106176458
ENSOARG00000017953	ZSCAN21	24	36305081	36307926
ENSOARG00000018039	BMP7	13	58173131	58255337
ENSOARG00000018072	PKP1	12	77891233	77911837
ENSOARG00000018180	AQP2	3	136173376	136178344
ENSOARG00000018238	TEF	3	216504368	216525599
ENSOARG00000018244	OVOL2	13	37399961	37424537
ENSOARG00000018254	FRAS1	6	92393951	92908337
ENSOARG00000018277	CD28	2	204611103	204645238
ENSOARG00000018302	SFN	2	239211367	239212113
ENSOARG00000018379	EFEMP2	21	43289983	43298306
ENSOARG00000018469	MTHFR	12	40009406	40021409
ENSOARG00000018628	NFKBIZ	1	164610653	164618267
ENSOARG00000018638	FOXN1	11	19607474	19627347
ENSOARG00000018738	BMP2	13	48462232	48472599
ENSOARG00000018773	BMP2K	6	93192189	93258597
ENSOARG00000018964	STAT5B	11	41807519	41832418
ENSOARG00000018999	FGF5	6	94584400	94605575
ENSOARG00000019042	BMP3	6	95424631	95455637
ENSOARG00000019059	WNT1	3	137053186	137056187
ENSOARG00000019079	TRAF6	15	65149135	65166747
ENSOARG00000019110	CTC1	11	27404787	27430872
ENSOARG00000019125	MCAT	3	217935946	217950686
ENSOARG00000019170	TRPM8	1	6813972	6899573
ENSOARG00000019191	TMPRSS6	3	180305932	180339121
ENSOARG00000019317	KRTCAP3	3	34364032	34365125
ENSOARG00000019372	VDR	3	138499404	138532443
ENSOARG00000019414	MMP14	7	21594251	21603143
ENSOARG00000019523	ASPRV1	3	38286979	38287974
ENSOARG00000019617	ALK	3	35907955	36031445
ENSOARG00000019663	PTHLH	3	186632460	186639002
ENSOARG00000019665	RPGRIP1	7	23041563	23092580
ENSOARG00000019718	PRKAG3	2	219781028	219787070
ENSOARG00000019751	WNT10A	2	219832766	219844940
ENSOARG00000019795	NHEJ1	2	220079002	220088274
ENSOARG00000019828	ANTXR1	3	38977681	39235539
ENSOARG00000019829	FGFR1OP2	3	187632553	187644332
ENSOARG00000019859	BMP10	3	39373054	39380489
ENSOARG00000019963	GJA1	8	16825608	16826756
ENSOARG00000019970	LRRK2	3	146551630	146764634
ENSOARG00000019972	SCG5	7	27008263	27061858
ENSOARG00000020102	NHLRC1	20	38390651	38391373
ENSOARG00000020138	NGF	1	91785986	91843134
ENSOARG00000020176	SOX18	9	35068884	35069684
ENSOARG00000020218	ZMPSTE24	1	14626487	14670411
ENSOARG00000020443	FGF12	1	193142836	193556001
ENSOARG00000020472	CLDN1	1	195280159	195295348
ENSOARG00000020478	TP63	1	195682402	195845074
ENSOARG00000020560	SENP2	1	199790390	199824492
ENSOARG00000020562	LIPH	1	199837740	199888197
ENSOARG00000020566	MAP3K13	1	199915983	200068849
ENSOARG00000020630	SP110	2	231256454	231302849
ENSOARG00000020764	FOXI3	3	58986758	58990671
ENSOARG00000020816	RORA	7	46356376	46741209
ENSOARG00000020875	LRP6	3	202400052	202571861
ENSOARG00000020877	IL1A	3	60078287	60088697
ENSOARG00000020951	HDAC1	2	234327108	234362111
ENSOARG00000020965	SLC5A7	3	61589953	61610204
ENSOARG00000021001	FGF7	7	57779972	57841735
ENSOARG00000021029	SLC24A5	7	59216976	59237954
ENSOARG00000021040	SLC30A4	7	61937980	61964478
ENSOARG00000021069	BMP4	7	63450344	63456226
ENSOARG00000021083	TCHH	1	101005530	101012642
ENSOARG00000025192	KAP6-L	1	123359533	123359748
NM_001009230	FGF10	16	30467356	30562987
NM_001009398	KRTAP5.4	21	49149959	49161852
NM_001009428	MSTN	2	118144442	118149433
NM_001009431	BMPR1B	6	29361994	29587033
NM_001009481	PRNP	13	46208528	46229267
NM_001009790	ABCB1	4	32269780	32583082
NM_001100921	PPARG	19	56552357	56597798
NM_001135932	HSD3B1	1	96092578	96101562
NM_001146271	MLPH	1	3412855	3456332
NM_001159760	KRTAP1-1	11	40811712	40815081
NM_001159761	KRTAP1-3	11	40814618	40815081
NM_001161382	KRTAP4.3	11	40867638	40935321
NM_001166182	FOS	7	83397748	83400947
NM_001193399	KRTAP6-1	1	123364187	123364799
NM_001199066	KRT2.11	3	133897667	133903964
NM_001199067	K33	11	41041914	41047486
NM_001267888	KITLG	3	124680330	124762466
NM_001280714	BMPR1A	25	41109680	41138116
